# Supplementary material for: Synthetic investigation of competing magnetic interactions in 2D metal–chloranilate radical frameworks
Source: Chem Sci. 2020 May 11;11(23):5922–8. doi: 10.1039/d0sc01994a (PMC8159288; doi:10.1039/d0sc01994a)
Supplement: SC-011-D0SC01994A-s002 [file SC-011-D0SC01994A-s002.cif]

# Electronic Supplementary Material (ESI) for Chemical Science.
# This journal is © The Royal Society of Chemistry 2020

####################################################################### 
# 
# This file contains crystal structure data downloaded from the 
# Cambridge Structural Database (CSD) hosted by the Cambridge 
# Crystallographic Data Centre (CCDC).
# 
# Full information about CCDC data access policies and citation 
# guidelines are available at http://www.ccdc.cam.ac.uk/access/V1 
# 
# Audit and citation data items may have been added by the CCDC. 
# Please retain this information to preserve the provenance of 
# this file and to allow appropriate attribution of the data. 
# 
#######################################################################

data_kak1_59d_0m
_audit_block_doi                 10.5517/ccdc.csd.cc24x3bj
_database_code_depnum_ccdc_archive 'CCDC 1993217'
loop_
_audit_author_name
_audit_author_address
'Collins Kelsey'
;Northwestern University
United States of America
;
_audit_update_record             
;
2020-03-27 deposited with the CCDC.	2020-05-11 downloaded from the CCDC.
;
# start Validation Reply Form
_vrf_THETM01_kak1_59d_0m         
;
PROBLEM: The value of sine(theta_max)/wavelength is less than 0.550
RESPONSE: The crystal diffracts poorly, and is used only to establish connectivity. Additionally, powder xrd was used to help confirm the space group of the material. We are unable to resolve counter ions or solvent molecules in the pores of the framework leading to high residual electron density.
;
_vrf_PLAT082_kak1_59d_0m         
;
PROBLEM: High R1 Value ..................................       0.17 Report
RESPONSE: The crystal diffracts poorly, and is used only to establish connectivity. Additionally, powder xrd was used to help confirm the space group of the material. We are unable to resolve counter ions or solvent molecules in the pores of the framework leading to high residual electron density.
;
_vrf_PLAT084_kak1_59d_0m         
;
PROBLEM: High wR2 Value (i.e. > 0.25) ...................       0.42 Report
RESPONSE: The crystal diffracts poorly, and is used only to establish connectivity. Additionally, powder xrd was used to help confirm the space group of the material. We are unable to resolve counter ions or solvent molecules in the pores of the framework leading to high residual electron density.
;
_vrf_PLAT088_kak1_59d_0m         
;
PROBLEM: Poor Data / Parameter Ratio ....................       6.30 Note
RESPONSE: The crystal diffracts poorly, and is used only to establish connectivity. Additionally, powder xrd was used to help confirm the space group of the material. We are unable to resolve counter ions or solvent molecules in the pores of the framework leading to high residual electron density. Restraints were used to help refine the atoms anisotropically, and keep the ring of the ligand from buckling.
;
_vrf_PLAT342_kak1_59d_0m         
;
PROBLEM: Low Bond Precision on  C-C Bonds ...............       0.07 Ang.
RESPONSE: The crystal diffracts poorly, and is used only to establish connectivity. Additionally, powder xrd was used to help confirm the space group of the material. The bond lengths are not used as diagnostic, and presumed to be unreliable at this level of precision.
;
# Added during the CSD deposition process: Friday 27 March 2020 02:39 PM
# end Validation Reply Form

_audit_creation_date             2020-03-26
_audit_creation_method           
;
Olex2 1.2
(compiled 2018.05.29 svn.r3508 for OlexSys, GUI svn.r5506)
;
_shelx_SHELXL_version_number     2014/7
_chemical_name_common            ?
_chemical_name_systematic        ?
_chemical_formula_moiety         '0.5(C18 Cl6 In2 O12)'
_chemical_formula_sum            'C9 Cl3 In O6'
_chemical_formula_weight         425.25
_chemical_melting_point          ?
loop_
_atom_type_symbol
_atom_type_description
_atom_type_scat_dispersion_real
_atom_type_scat_dispersion_imag
_atom_type_scat_source
C C 0.0181 0.0091 'International Tables Vol C Tables 4.2.6.8 and 6.1.1.4'
Cl Cl 0.3639 0.7018 'International Tables Vol C Tables 4.2.6.8 and 6.1.1.4'
In In 0.0822 5.0449 'International Tables Vol C Tables 4.2.6.8 and 6.1.1.4'
O O 0.0492 0.0322 'International Tables Vol C Tables 4.2.6.8 and 6.1.1.4'

_shelx_space_group_comment       
;
The symmetry employed for this shelxl refinement is uniquely defined
by the following loop, which should always be used as a source of
symmetry information in preference to the above space-group names.
They are only intended as comments.
;
_space_group_crystal_system      trigonal
_space_group_IT_number           162
_space_group_name_H-M_alt        'P -3 1 m'
_space_group_name_Hall           '-P 3 2'
loop_
_space_group_symop_operation_xyz
'x, y, z'
'-y, x-y, z'
'-x+y, -x, z'
'-y, -x, -z'
'-x+y, y, -z'
'x, x-y, -z'
'-x, -y, -z'
'y, -x+y, -z'
'x-y, x, -z'
'y, x, z'
'x-y, -y, z'
'-x, -x+y, z'

_cell_length_a                   13.8644(18)
_cell_length_b                   13.8644(18)
_cell_length_c                   8.2334(11)
_cell_angle_alpha                90
_cell_angle_beta                 90
_cell_angle_gamma                120
_cell_volume                     1370.6(4)
_cell_formula_units_Z            2.00004
_cell_measurement_reflns_used    480
_cell_measurement_temperature    100(2)
_cell_measurement_theta_max      31.22
_cell_measurement_theta_min      3.68
_shelx_estimated_absorpt_T_max   0.830
_shelx_estimated_absorpt_T_min   0.551
_exptl_absorpt_coefficient_mu    9.682
_exptl_absorpt_correction_T_max  0.7466
_exptl_absorpt_correction_T_min  0.4391
_exptl_absorpt_correction_type   multi-scan
_exptl_absorpt_process_details   
'SADABS-2014/5 (Bruker,2014/5) was used for absorption correction. wR2(int) was 0.1173 before and 0.0600 after correction. The Ratio of minimum to maximum transmission is 0.5881. The \l/2 correction factor is Not present.'
_exptl_absorpt_special_details   ?
_exptl_crystal_colour            'light green'
_exptl_crystal_colour_modifier   light
_exptl_crystal_colour_primary    green
_exptl_crystal_density_diffrn    1.030
_exptl_crystal_density_meas      ?
_exptl_crystal_density_method    ?
_exptl_crystal_description       hexagonal
_exptl_crystal_F_000             404
_exptl_crystal_size_max          0.07
_exptl_crystal_size_mid          0.05
_exptl_crystal_size_min          0.02
_exptl_transmission_factor_max   ?
_exptl_transmission_factor_min   ?
_diffrn_reflns_av_R_equivalents  0.0468
_diffrn_reflns_av_unetI/netI     0.0297
_diffrn_reflns_Laue_measured_fraction_full 1.000
_diffrn_reflns_Laue_measured_fraction_max 0.995
_diffrn_reflns_limit_h_max       10
_diffrn_reflns_limit_h_min       -9
_diffrn_reflns_limit_k_max       9
_diffrn_reflns_limit_k_min       -9
_diffrn_reflns_limit_l_max       5
_diffrn_reflns_limit_l_min       -5
_diffrn_reflns_number            1555
_diffrn_reflns_point_group_measured_fraction_full 1.000
_diffrn_reflns_point_group_measured_fraction_max 0.995
_diffrn_reflns_theta_full        33.910
_diffrn_reflns_theta_max         33.910
_diffrn_reflns_theta_min         3.681
_diffrn_ambient_temperature      99.99
_diffrn_detector_area_resol_mean 8
_diffrn_measured_fraction_theta_full 1.000
_diffrn_measured_fraction_theta_max 0.995
_diffrn_measurement_device_type  'Bruker Kappa APEX CCD area detector'
_diffrn_measurement_method       '\w and \f scans'
_diffrn_radiation_monochromator  graphite
_diffrn_radiation_type           CuK\a
_diffrn_radiation_wavelength     1.54178
_diffrn_source                   'sealed tube'
_diffrn_standards_number         0
_reflns_Friedel_coverage         0.000
_reflns_Friedel_fraction_full    .
_reflns_Friedel_fraction_max     .
_reflns_number_gt                174
_reflns_number_total             208
_reflns_special_details          
;
 Reflections were merged by SHELXL according to the crystal
 class for the calculation of statistics and refinement.
 
 Structure factors included contributions from the .fab file.
 
 _reflns_Friedel_fraction is defined as the number of unique
 Friedel pairs measured divided by the number that would be
 possible theoretically, ignoring centric projections and
 systematic absences.
;
_reflns_threshold_expression     'I > 2\s(I)'
_computing_cell_refinement       'SAINT V8.34A (Bruker, 2013)'
_computing_data_collection       'APEX2 V2014.11-0 (Bruker, 2014)'
_computing_data_reduction        'Bruker SAINT'
_computing_molecular_graphics    'Olex2 (Dolomanov et al., 2009)'
_computing_publication_material  'Olex2 (Dolomanov et al., 2009)'
_computing_structure_refinement  'XL (Sheldrick, 2008)'
_computing_structure_solution    'XT (Sheldrick, 2015)'
_refine_diff_density_max         1.240
_refine_diff_density_min         -1.338
_refine_diff_density_rms         0.194
_refine_ls_extinction_coef       .
_refine_ls_extinction_method     none
_refine_ls_goodness_of_fit_ref   2.106
_refine_ls_hydrogen_treatment    undef
_refine_ls_matrix_type           full
_refine_ls_number_parameters     33
_refine_ls_number_reflns         208
_refine_ls_number_restraints     76
_refine_ls_R_factor_all          0.1772
_refine_ls_R_factor_gt           0.1700
_refine_ls_restrained_S_all      1.913
_refine_ls_shift/su_max          0.000
_refine_ls_shift/su_mean         0.000
_refine_ls_structure_factor_coef Fsqd
_refine_ls_weighting_details     
'w=1/[\s^2^(Fo^2^)+(0.2000P)^2^] where P=(Fo^2^+2Fc^2^)/3'
_refine_ls_weighting_scheme      calc
_refine_ls_wR_factor_gt          0.4116
_refine_ls_wR_factor_ref         0.4217
_refine_special_details          ?
_olex2_refinement_description    
;
1. Rigid bond restraints
 All non-hydrogen atoms
 with sigma for 1-2 distances of 0.01 and sigma for 1-3 distances of 0.01
2. Uiso/Uaniso restraints and constraints
All non-hydrogen atoms have similar U: within 2A with sigma of 0.04 and sigma
for terminal atoms of 0.08
All non-hydrogen atoms restrained to be isotropic: with sigma of 0.1 and sigma
for terminal atoms of 0.2
3. Rigid body (RIGU) restrains
 All non-hydrogen atoms
 with sigma for 1-2 distances of 0.004 and sigma for 1-3 distances of 0.004
;
_atom_sites_solution_hydrogens   .
_atom_sites_solution_primary     dual
_atom_sites_solution_secondary   ?
loop_
_atom_site_label
_atom_site_type_symbol
_atom_site_fract_x
_atom_site_fract_y
_atom_site_fract_z
_atom_site_U_iso_or_equiv
_atom_site_adp_type
_atom_site_occupancy
_atom_site_site_symmetry_order
_atom_site_calc_flag
_atom_site_refinement_flags_posn
_atom_site_refinement_flags_adp
_atom_site_refinement_flags_occupancy
_atom_site_disorder_assembly
_atom_site_disorder_group
In01 In 0.6667 0.3333 0.0000 0.227(7) Uani 1 6 d S TU P . .
Cl02 Cl 0.384(2) 0.384(2) 0.326(3) 0.355(13) Uani 1 2 d S TU P . .
O003 O 0.5517(19) 0.360(2) 0.142(3) 0.207(9) Uani 1 1 d . U . . .
C1 C 0.520(3) 0.426(4) 0.085(4) 0.204(11) Uani 1 1 d . U . . .
C2 C 0.452(5) 0.452(5) 0.143(8) 0.231(13) Uani 1 2 d S TU P . .

loop_
_atom_site_aniso_label
_atom_site_aniso_U_11
_atom_site_aniso_U_22
_atom_site_aniso_U_33
_atom_site_aniso_U_23
_atom_site_aniso_U_13
_atom_site_aniso_U_12
In01 0.257(8) 0.257(8) 0.167(9) 0.000 0.000 0.128(4)
Cl02 0.43(2) 0.43(2) 0.26(2) 0.095(18) 0.095(18) 0.25(2)
O003 0.247(16) 0.224(18) 0.141(16) 0.033(13) 0.012(12) 0.112(14)
C1 0.243(18) 0.21(2) 0.15(2) -0.001(14) -0.027(14) 0.106(16)
C2 0.26(2) 0.26(2) 0.18(2) -0.010(16) -0.010(16) 0.13(2)

_geom_special_details            
;
 All esds (except the esd in the dihedral angle between two l.s. planes)
 are estimated using the full covariance matrix.  The cell esds are taken
 into account individually in the estimation of esds in distances, angles
 and torsion angles; correlations between esds in cell parameters are only
 used when they are defined by crystal symmetry.  An approximate (isotropic)
 treatment of cell esds is used for estimating esds involving l.s. planes.
;
loop_
_geom_bond_atom_site_label_1
_geom_bond_atom_site_label_2
_geom_bond_distance
_geom_bond_site_symmetry_2
_geom_bond_publ_flag
In01 O003 2.16(3) 2_655 ?
In01 O003 2.16(3) 4_665 ?
In01 O003 2.16(3) 3_665 ?
In01 O003 2.16(3) 5_655 ?
In01 O003 2.16(3) 6 ?
In01 O003 2.16(3) . ?
Cl02 C2 1.78(7) . ?
O003 C1 1.29(4) . ?
C1 C1 1.58(7) 4_665 ?
C1 C2 1.26(4) . ?
C2 C1 1.26(4) 10 ?

loop_
_geom_angle_atom_site_label_1
_geom_angle_atom_site_label_2
_geom_angle_atom_site_label_3
_geom_angle
_geom_angle_site_symmetry_1
_geom_angle_site_symmetry_3
_geom_angle_publ_flag
O003 In01 O003 100.3(12) 2_655 5_655 ?
O003 In01 O003 93.2(9) 6 4_665 ?
O003 In01 O003 93.2(9) 3_665 . ?
O003 In01 O003 75.7(12) 2_655 6 ?
O003 In01 O003 162.8(12) 5_655 . ?
O003 In01 O003 93.2(9) 5_655 6 ?
O003 In01 O003 93.2(9) 5_655 4_665 ?
O003 In01 O003 93.2(9) 2_655 3_665 ?
O003 In01 O003 100.3(12) 3_665 4_665 ?
O003 In01 O003 75.7(12) 5_655 3_665 ?
O003 In01 O003 100.3(12) 6 . ?
O003 In01 O003 162.8(12) 6 3_665 ?
O003 In01 O003 75.7(12) 4_665 . ?
O003 In01 O003 162.8(12) 2_655 4_665 ?
O003 In01 O003 93.2(9) 2_655 . ?
C1 O003 In01 118(2) . . ?
O003 C1 C1 114.4(19) . 4_665 ?
C2 C1 O003 129(5) . . ?
C2 C1 C1 116(4) . 4_665 ?
C1 C2 Cl02 116(4) 10 . ?
C1 C2 Cl02 116(4) . . ?
C1 C2 C1 127(8) 10 . ?

_smtbx_masks_special_details     ?
loop_
_smtbx_masks_void_nr
_smtbx_masks_void_average_x
_smtbx_masks_void_average_y
_smtbx_masks_void_average_z
_smtbx_masks_void_volume
_smtbx_masks_void_count_electrons
_smtbx_masks_void_content
1 0.077 -0.759 -0.842 892.0 247.3 ?

_shelx_res_file                  
;
    kak1_59d_0m.res created by SHELXL-2014/7

TITL kak1_59d_0m_a.res in P-31m
REM Old TITL kak1_59d_0m_a.res in P-31m
REM SHELXT solution in P-31m
REM R1 0.209, Rweak 0.010, Alpha 0.073, Orientation as input
REM Formula found by SHELXT: C15 O15 Cl3 In
CELL 1.54178 13.8644 13.8644 8.2334 90 90 120
ZERR 2.00004 0.0018 0.0018 0.0011 0 0 0
LATT 1
SYMM -Y,+X-Y,+Z
SYMM +Y-X,-X,+Z
SYMM -Y,-X,-Z
SYMM +Y-X,+Y,-Z
SYMM +X,+X-Y,-Z
SFAC C Cl In O
UNIT 18 6 2 12
DELU
SIMU
RIGU
ISOR

L.S. 4
PLAN  20
SIZE 0.02 0.05 0.07
TEMP -173.16
list 4
fmap 2
acta
ABIN
REM <olex2.extras>
REM <HklSrc "%.\\KAK1_59D_0m.hkl">
REM </olex2.extras>

WGHT    0.200000
FVAR       0.53827
IN01  3    0.666667    0.333333    0.000000    10.16667    0.25669    0.25669 =
         0.16719    0.00000    0.00000    0.12834
CL02  2    0.384321    0.384321    0.325799    10.50000    0.42716    0.42716 =
         0.25724    0.09481    0.09481    0.24760
O003  4    0.551664    0.360112    0.142456    11.00000    0.24706    0.22433 =
         0.14109    0.03330    0.01244    0.11215
C1    1    0.520292    0.426247    0.084924    11.00000    0.24278    0.20792 =
         0.15138   -0.00103   -0.02671    0.10569
C2    1    0.451873    0.451873    0.142626    10.50000    0.25525    0.25525 =
         0.18196   -0.00996   -0.00996    0.12811
HKLF 4

REM  kak1_59d_0m_a.res in P-31m
REM R1 =  0.1700 for     174 Fo > 4sig(Fo)  and  0.1772 for all     208 data
REM     33 parameters refined using     76 restraints

END

WGHT      0.2000      0.0000

REM Highest difference peak  1.240,  deepest hole -1.338,  1-sigma level  0.194
Q1    1   0.5565  0.4435  0.0000  10.50000  0.05    0.38
Q2    1   0.5358  0.3973  0.0366  11.00000  0.05    0.34
Q3    1   0.6667  0.3333  0.5000  10.16667  0.05    0.20
Q4    1   0.2738  0.2085 -0.1120  11.00000  0.05    0.15
Q5    1   0.2679  0.2679  0.7646  10.50000  0.05    0.15
Q6    1   0.1583  0.1583 -0.1224  10.50000  0.05    0.15
Q7    1   0.0000  0.0000  0.1746  10.16667  0.05    0.14
Q8    1   0.3614  0.2474 -0.0918  11.00000  0.05    0.14
Q9    1   0.1962  0.1962  0.2126  10.50000  0.05    0.13
Q10   1   0.6993  0.6613  0.2359  11.00000  0.05    0.12
Q11   1   0.3213  0.3213 -0.1206  10.50000  0.05    0.12
Q12   1   0.3792  0.1659  0.1009  11.00000  0.05    0.12
Q13   1   0.1852  0.3374  0.2071  11.00000  0.05    0.11
Q14   1   0.2975  0.1986  0.1825  11.00000  0.05    0.10
Q15   1   0.2319  0.3267  0.0993  11.00000  0.05    0.09
Q16   1   0.3464  0.3464  0.5738  10.50000  0.05    0.09
Q17   1   0.3895  0.3115  0.5487  11.00000  0.05    0.08
Q18   1   0.3008  0.3332  0.5526  11.00000  0.05    0.08
Q19   1   0.0000  0.0249  0.4228  10.50000  0.05    0.07
Q20   1   0.3945  0.5529  0.4934  11.00000  0.05    0.06
;
_shelx_res_checksum              72583
_shelx_fab_file                  
;
0 0 1 -27.7382 -4.4074
0 0 2 -9.1076 -3.5523
0 0 3 -11.5638 -5.8574
0 0 4 12.2172 -1.8787
0 0 5 1.8505 -1.8693
1 0 0 30.3758 2.6018
1 0 1 10.3034 0.7762
1 0 2 -18.3012 0.8818
1 0 3 6.3113 0.6919
1 0 4 -2.5419 -0.0028
1 0 5 1.8759 0.6076
1 1 -5 -0.5827 -2.2945
1 1 -4 5.0033 -1.9810
1 1 -3 -22.6802 -2.9705
1 1 -2 20.8841 -7.0986
1 1 -1 23.8171 -4.2582
1 1 0 10.9344 -4.6404
1 1 1 -53.6569 -7.2654
1 1 2 32.0545 -2.6994
1 1 3 -10.0069 -2.0415
1 1 4 4.6874 -2.5055
1 1 5 -1.0265 -0.8329
2 0 0 -15.9591 3.3634
2 0 1 6.5684 5.2152
2 0 2 1.1639 4.8215
2 0 3 2.6769 3.0072
2 0 4 -2.7059 2.5690
2 0 5 0.9922 1.4018
2 1 -5 0.6989 -0.0539
2 1 -4 -1.5465 -1.0681
2 1 -3 -2.1190 -1.0616
2 1 -2 2.2739 -0.7170
2 1 -1 32.4369 -2.1617
2 1 0 -22.5833 -1.4751
2 1 1 -25.5958 -1.6862
2 1 2 -6.6077 -2.5105
2 1 3 8.1643 -1.2528
2 1 4 -2.5921 -1.2461
2 1 5 0.6408 -0.8808
2 2 -5 -0.3651 -0.8752
2 2 -4 -1.6175 -1.1938
2 2 -3 0.6021 -1.1417
2 2 -2 5.5617 -1.2146
2 2 -1 -0.9614 -2.5583
2 2 0 2.1093 -1.8802
2 2 1 3.1000 -1.4197
2 2 2 1.9992 -2.1347
2 2 3 -6.7864 -1.3430
2 2 4 1.8057 -0.6977
2 2 5 -0.1188 -0.6078
3 0 0 23.7402 -1.9352
3 0 1 -14.8825 -0.1317
3 0 2 -2.6554 -0.3942
3 0 3 -0.9849 -1.2707
3 0 4 3.1222 -0.2473
3 0 5 0.3222 -0.4016
3 1 -5 -0.1577 0.1108
3 1 -4 0.5729 0.0764
3 1 -3 1.6801 0.9767
3 1 -2 -4.9432 0.0255
3 1 -1 2.8383 0.7838
3 1 0 4.3251 1.5223
3 1 1 13.5661 0.4301
3 1 2 -9.8343 1.0102
3 1 3 0.9687 0.7323
3 1 4 0.5738 0.3510
3 1 5 -0.5087 0.4419
3 2 -5 0.8382 0.0504
3 2 -4 -0.4817 0.2080
3 2 -3 -0.0112 -0.4514
3 2 -2 -0.0628 -0.4334
3 2 -1 1.5584 -0.0402
3 2 0 0.1037 -0.4842
3 2 1 8.3632 -0.2331
3 2 2 8.8185 -0.2980
3 2 3 -0.9152 0.0064
3 2 4 -0.8137 0.1006
3 2 5 -0.1578 -0.0861
3 3 -4 -1.6268 -0.9538
3 3 -3 -0.2218 -1.2014
3 3 -2 3.3340 -1.3751
3 3 -1 5.6505 -1.3164
3 3 0 -5.2394 -1.8782
3 3 1 -3.5686 -2.0426
3 3 2 -2.6028 -1.2608
3 3 3 0.5555 -1.5677
3 3 4 0.3517 -1.4613
4 0 0 6.1901 -1.1525
4 0 1 6.1021 -1.3722
4 0 2 -3.2582 -0.5283
4 0 3 -0.8765 -0.4190
4 0 4 0.9681 -0.7483
4 0 5 0.8504 -0.0613
4 1 -5 0.3378 0.1461
4 1 -4 0.0588 0.7931
4 1 -3 1.6571 1.0049
4 1 -2 0.7235 1.3698
4 1 -1 -6.3689 1.5865
4 1 0 1.2222 1.3653
4 1 1 7.7507 1.4060
4 1 2 4.2490 1.4034
4 1 3 0.3160 1.1329
4 1 4 -0.0286 0.7788
4 1 5 1.6526 0.2054
4 2 -4 0.2525 0.1418
4 2 -3 0.0627 0.2260
4 2 -2 2.4166 0.3984
4 2 -1 -3.6492 0.2047
4 2 0 2.9940 0.1450
4 2 1 -3.7962 0.2226
4 2 2 -3.5730 -0.1426
4 2 3 2.2234 -0.2088
4 2 4 0.9917 0.0442
4 3 -4 0.7794 0.0045
4 3 -3 0.4205 -0.1332
4 3 -2 0.2690 -0.2034
4 3 -1 -0.7011 -0.2111
4 3 0 -0.9564 -0.0235
4 3 1 -0.1091 0.0158
4 3 2 -0.1863 0.0183
4 3 3 -0.4968 0.0678
4 3 4 -0.2560 0.3827
4 4 -3 -1.0217 -0.9056
4 4 -2 0.2960 -1.1814
4 4 -1 -0.7305 -1.3113
4 4 0 1.6714 -1.2813
4 4 1 0.3500 -1.3386
4 4 2 1.0213 -1.2260
4 4 3 0.0764 -0.8936
5 0 0 -4.9049 -0.1263
5 0 1 0.9302 -0.5924
5 0 2 2.4754 -0.7764
5 0 3 1.2250 -0.2489
5 0 4 0.0659 -0.1801
5 1 -4 1.3349 -0.2441
5 1 -3 -0.2306 -0.5342
5 1 -2 -0.2953 -0.6211
5 1 -1 -2.3691 -0.5970
5 1 0 2.2131 -0.7269
5 1 1 -1.0736 -0.7808
5 1 2 1.3865 -0.4387
5 1 3 0.4827 -0.4784
5 1 4 -0.5105 -0.3564
5 2 -4 -0.2311 -0.3567
5 2 -3 0.1979 0.0257
5 2 -2 -0.4979 -0.1646
5 2 -1 2.0884 0.0036
5 2 0 -0.1919 0.2773
5 2 1 -0.1443 0.1065
5 2 2 -0.6089 0.2466
5 2 3 0.0030 0.2945
5 2 4 0.4426 -0.2015
5 3 -3 0.7340 0.4726
5 3 -2 0.0170 0.6346
5 3 -1 -0.0617 0.7550
5 3 0 -0.0701 0.7400
5 3 1 -0.0591 0.5417
5 3 2 0.9108 0.5115
5 3 3 -0.1557 0.3113
5 4 -2 0.3569 0.0431
5 4 -1 -0.2285 -0.1383
5 4 0 2.2183 -0.0772
5 4 1 -0.9192 -0.0714
5 4 2 -0.4177 -0.1320
5 5 0 0.5304 -0.3897
6 0 0 -1.0085 0.5942
6 0 1 1.1323 0.6348
6 0 2 1.2851 0.5734
6 0 3 0.2769 0.3604
6 0 4 -0.2963 -0.1216
6 1 -3 -0.8011 -0.2937
6 1 -2 1.4879 0.1313
6 1 -1 2.0173 -0.4743
6 1 0 1.4573 -0.4360
6 1 1 -2.0346 0.1616
6 1 2 0.6553 -0.4428
6 1 3 1.6768 -0.1446
6 2 -3 1.8746 0.4391
6 2 -2 1.1598 0.1924
6 2 -1 2.9266 0.2108
6 2 0 -1.2309 0.1565
6 2 1 0.2186 0.0204
6 2 2 0.9499 0.1642
6 2 3 0.4853 0.2501
6 3 -2 1.2758 -0.3314
6 3 -1 0.4827 -0.4072
6 3 0 -0.4651 -0.3329
6 3 1 1.7863 -0.2165
6 3 2 -0.0354 -0.4424
7 0 0 -0.3051 0.3191
7 0 1 -0.5238 0.2161
7 0 2 -1.3139 0.1944
7 0 3 1.2441 0.3074
7 1 -2 0.5385 -0.3135
7 1 -1 0.3555 -0.0858
7 1 0 0.7140 -0.2503
7 1 1 -0.2066 -0.1538
7 1 2 0.7505 -0.1989
7 2 -2 2.2641 -0.1997
7 2 -1 1.2015 -0.0691
7 2 0 1.3198 -0.1334
7 2 1 1.2979 -0.2536
8 0 0 -0.1239 -0.1577
8 0 1 -0.6200 -0.4139
8 0 2 0.2356 -0.1641
8 1 -1 0.8785 0.5714
8 1 0 -1.2442 0.5156
8 1 1 3.0592 0.5981
0 0 0 0.0 0.0
;
_shelx_fab_checksum              69258
_olex2_submission_special_instructions 'No special instructions were received'
####################################################################### 
# 
# This file contains crystal structure data downloaded from the 
# Cambridge Structural Database (CSD) hosted by the Cambridge 
# Crystallographic Data Centre (CCDC).
# 
# Full information about CCDC data access policies and citation 
# guidelines are available at http://www.ccdc.cam.ac.uk/access/V1 
# 
# Audit and citation data items may have been added by the CCDC. 
# Please retain this information to preserve the provenance of 
# this file and to allow appropriate attribution of the data. 
# 
#######################################################################

data_KAC_2-153Ga-AlCif
_audit_block_doi                 10.5517/ccdc.csd.cc24x3ck
_database_code_depnum_ccdc_archive 'CCDC 1993218'
loop_
_audit_author_name
_audit_author_address
'Collins Kelsey'
;Northwestern University
United States of America
;
_audit_update_record             
;
2020-03-27 deposited with the CCDC.	2020-05-11 downloaded from the CCDC.
;
_pd_block_id                     
2019-01-09T15:42|KAC_2-153Ga-AlCif|CollinsKelsey|STADIMP
_audit_creation_method           'created in GSAS-II'
_audit_creation_date             2019-01-09T15:42

#=============================================================================
# 5. OVERALL REFINEMENT & COMPUTING DETAILS

_refine_special_details          
; ?
;
_pd_proc_ls_special_details      
; ?
;

# The following items are used to identify the programs used.
_computing_molecular_graphics    ?
_computing_publication_material  ?

_refine_ls_weighting_scheme      ?
_refine_ls_weighting_details     ?
_refine_ls_hydrogen_treatment    ?
_refine_ls_extinction_method     ?
_refine_ls_extinction_coef       ?
_refine_ls_number_constraints    ?

_refine_ls_restrained_S_all      ?
_refine_ls_restrained_S_obs      ?

#==============================================================================
# 6. SAMPLE PREPARATION DATA

# (In the unusual case where multiple samples are used in a single
#  Rietveld study, this information should be moved into the phase
#  blocks)

# The following three fields describe the preparation of the material.
# The cooling rate is in K/min.  The pressure at which the sample was  
# prepared is in kPa.  The temperature of preparation is in K.

_pd_prep_cool_rate               ?
_pd_prep_pressure                ?
_pd_prep_temperature             ?

_pd_char_colour                  ? # use ICDD colour descriptions

_pd_proc_info_datetime           2019-01-09T15:42
_pd_calc_method                  'Rietveld Refinement'
_computing_structure_refinement  
'GSAS-II (Toby & Von Dreele, J. Appl. Cryst. 46, 544-549, 2013)'
_refine_ls_number_parameters     8
_refine_ls_goodness_of_fit_all   5.482

# OVERALL WEIGHTED R-FACTOR
_refine_ls_wR_factor_obs         0.04494
_refine_ls_matrix_type           full
# GSAS-II edited template follows Phase_Template
#==============================================================================
# 7. CHEMICAL, STRUCTURAL AND CRYSTAL DATA

_pd_char_particle_morphology     ?

_chemical_name_systematic        
; ?
;
_chemical_name_common            ?
_chemical_formula_moiety         ?
_chemical_formula_structural     ?
_chemical_formula_analytical     ?
_chemical_melting_point          ?
_chemical_compound_source        ? # for minerals and 
# natural products
_symmetry_space_group_name_Hall  ?

_exptl_crystal_F_000             ?
_exptl_crystal_density_diffrn    ?
_exptl_crystal_density_meas      ?
_exptl_crystal_density_method    ?

_cell_special_details            
; ?
;

_geom_special_details            ?

# The following item identifies the program(s) used (if appropriate).
_computing_structure_solution    ?

#==============================================================================

# 8. Phase information from GSAS


# phase info for C34.78 Al2 Cl6 N5.59 O17.59 follows
_pd_phase_name                   'C34.78 Al2 Cl6 N5.59 O17.59'
_cell_length_a                   13.477256
_cell_length_b                   13.477256
_cell_length_c                   17.66621
_cell_angle_alpha                90
_cell_angle_beta                 90
_cell_angle_gamma                120
_cell_volume                     2778.926
_cell_measurement_temperature    300
_cell_measurement_theta_max      34.98
_cell_measurement_theta_min      3.00
_exptl_crystal_description       powder
_diffrn_ambient_temperature      300
_diffrn_measured_fraction_theta_full 1.0
_diffrn_measurement_device_type  'STOE STADI P diffractometer'
_diffrn_radiation_wavelength     0.70926
_symmetry_cell_setting           hexagonal
_symmetry_space_group_name_H-M   'P 63/m c m'
loop_
_space_group_symop_id
_space_group_symop_operation_xyz
1 x,y,z
2 x-y,x,1/2+z
3 -y,x-y,z
4 -x,-y,1/2+z
5 y-x,-x,z
6 y,y-x,1/2+z
7 y-x,y,1/2+z
8 -x,y-x,z
9 -y,-x,1/2+z
10 x-y,-y,z
11 x,x-y,1/2+z
12 y,x,z
13 -x,-y,-z
14 y-x,-x,1/2-z
15 y,y-x,-z
16 x,y,1/2-z
17 x-y,x,-z
18 -y,x-y,1/2-z
19 x-y,-y,1/2-z
20 x,x-y,-z
21 y,x,1/2-z
22 y-x,y,-z
23 -x,y-x,1/2-z
24 -y,-x,-z

# ATOMIC COORDINATES AND DISPLACEMENT PARAMETERS
loop_
_atom_site_label
_atom_site_type_symbol
_atom_site_fract_x
_atom_site_fract_y
_atom_site_fract_z
_atom_site_occupancy
_atom_site_adp_type
_atom_site_U_iso_or_equiv
_atom_site_symmetry_multiplicity
C1 C 0.52204 0.10587 0.96847 1.000 Uiso 0.010 24
C2 C 0.55028 0.00000 1.07186 1.000 Uiso 0.010 12
O1 O 0.64847 0.19532 1.06595 1.000 Uiso 0.010 24
Cl1 Cl 0.62572 0.00000 1.14783 1.000 Uiso 0.067 12
Ga5 Ga 0.66667 0.33333 1.00000 1.000 Uiso 0.010 4
N1 N -0.50088 -0.81677 -0.76216 0.133 Uiso 0.048 24
C3 C -0.50150 -0.80889 -0.67046 0.133 Uiso 0.048 24
C4 C -0.38524 -0.73045 -0.81039 0.133 Uiso 0.048 24
C5 C -0.61590 -0.91097 -0.80562 0.133 Uiso 0.048 24
O2 O -0.70262 -0.97571 -0.76945 0.133 Uiso 0.048 24
N2 N 0.05594 0.18142 0.41204 0.307 Uiso 0.010 24
C6 C 0.05975 0.12891 0.33010 0.307 Uiso 0.010 24
C7 C 0.11637 0.15844 0.48460 0.307 Uiso 0.010 24
C8 C -0.00830 0.25692 0.42142 0.307 Uiso 0.010 24
O3 O -0.05362 0.27416 0.36700 0.307 Uiso 0.010 24

loop_
_atom_type_symbol
_atom_type_number_in_cell
C 67.673
Cl 12
Ga 4
N 10.558
O 34.558

# Note that Z affects _cell_formula_sum and _weight
_cell_formula_units_Z            4
_chemical_formula_sum            'C16.918 Cl3 Ga N2.639 O8.639'
_chemical_formula_weight         554.48

# MOLECULAR GEOMETRY
loop_
_geom_bond_atom_site_label_1
_geom_bond_atom_site_label_2
_geom_bond_distance
_geom_bond_site_symmetry_1
_geom_bond_site_symmetry_2
_geom_bond_publ_flag
C1 C1 1.39088 1_555 22_657 yes
C1 C2 1.4501 1_555 13_657 yes
C1 O1 1.23765 1_555 22_657 yes
C2 C1 1.4501 1_555 13_657 yes
C2 C1 1.4501 1_555 22_657 yes
C2 Cl1 1.6838 1_555 1_555 yes
O1 C1 1.23765 1_555 22_657 yes
O1 Ga5 2.10266 1_555 1_555 yes
O1 Ga5 2.10266 1_555 3_655 yes
O1 Ga5 2.10266 1_555 5_665 yes
Cl1 C2 1.6838 1_555 1_555 yes
Ga5 O1 2.10266 1_555 1_555 yes
Ga5 O1 2.10266 1_555 3_655 yes
Ga5 O1 2.10266 1_555 5_665 yes
Ga5 O1 2.10266 1_555 20_557 yes
Ga5 O1 2.10266 1_555 22_657 yes
Ga5 O1 2.10266 1_555 24_667 yes
N1 C3 1.62371 1_555 1_555 yes
N1 C3 1.19558 1_555 16_554 yes
N1 C4 1.64171 1_555 1_555 yes
N1 C5 1.62366 1_555 1_555 yes
N1 C5 1.86555 1_555 16_554 yes
C3 N1 1.62371 1_555 1_555 yes
C3 N1 1.19558 1_555 16_554 yes
C3 C4 1.42499 1_555 16_554 yes
C3 C5 1.52553 1_555 16_554 yes
C4 N1 1.64171 1_555 1_555 yes
C4 C3 1.42499 1_555 16_554 yes
C4 C4 1.37148 1_555 3_445 yes
C4 C4 1.37148 1_555 5_545 yes
C5 N1 1.62366 1_555 1_555 yes
C5 N1 1.86555 1_555 16_554 yes
C5 C3 1.52553 1_555 16_554 yes
C5 O2 1.23128 1_555 1_555 yes
C5 O2 1.64146 1_555 10_435 yes
C5 O2 1.69301 1_555 16_554 yes
C5 O3 1.27174 1_555 14_445 yes
O2 C5 1.23128 1_555 1_555 yes
O2 C5 1.64146 1_555 10_435 yes
O2 C5 1.69301 1_555 16_554 yes
O2 O2 0.56699 1_555 10_435 yes
O2 O2 0.68708 1_555 16_554 yes
O2 O2 0.89082 1_555 19_434 yes
O2 O3 1.76981 1_555 14_445 yes
N2 N2 1.30577 1_555 8_555 yes
N2 C6 1.62331 1_555 1_555 yes
N2 C7 1.62933 1_555 1_555 yes
N2 C7 1.84602 1_555 22_556 yes
N2 C8 1.64113 1_555 1_555 yes
N2 C8 1.56213 1_555 8_555 yes
C6 N2 1.62331 1_555 1_555 yes
C6 C6 1.39468 1_555 8_555 yes
C6 C6 1.61453 1_555 12_555 yes
C7 N2 1.62933 1_555 1_555 yes
C7 N2 1.84602 1_555 22_556 yes
C7 C7 0.98201 1_555 12_555 yes
C7 C7 1.13971 1_555 22_556 yes
C8 N2 1.64113 1_555 1_555 yes
C8 N2 1.56213 1_555 8_555 yes
C8 O3 1.22199 1_555 1_555 yes
C8 O3 1.31751 1_555 8_555 yes
O3 C5 1.27174 1_555 18_455 yes
O3 O2 1.76981 1_555 18_455 yes
O3 C8 1.22199 1_555 1_555 yes
O3 C8 1.31751 1_555 8_555 yes
O3 O3 1.25175 1_555 8_555 yes

loop_
_geom_angle_atom_site_label_1
_geom_angle_atom_site_label_2
_geom_angle_atom_site_label_3
_geom_angle
_geom_angle_site_symmetry_1
_geom_angle_site_symmetry_2
_geom_angle_site_symmetry_3
_geom_angle_publ_flag
C1 C1 C2 120.093 22_657 1_555 13_657 yes
C1 C1 O1 121.558 22_657 1_555 22_657 yes
C2 C1 O1 115.999 13_657 1_555 22_657 yes
C1 C2 C1 116.889 13_657 1_555 22_657 yes
C1 C2 Cl1 120.028 13_657 1_555 1_555 yes
C1 C2 Cl1 120.028 22_657 1_555 1_555 yes
N1 C3 C4 77.029 16_554 1_555 16_554 yes
N1 C3 C5 72.113 16_554 1_555 16_554 yes
C4 C3 C5 147.543 16_554 1_555 16_554 yes
C3 C4 C4 166.201 16_554 1_555 3_445 yes
C3 C4 C4 120.335 16_554 1_555 5_545 yes
C4 C4 C4 60 3_445 1_555 5_545 yes
C3 C5 O2 162.958 16_554 1_555 1_555 yes
C3 C5 O3 104.279 16_554 1_555 14_445 yes
O2 C5 O3 89.979 1_555 1_555 14_445 yes
C5 O2 O2 127.857 1_555 1_555 10_435 yes
C5 O2 O2 121.267 1_555 1_555 16_554 yes
O2 O2 O2 90 10_435 1_555 16_554 yes
C5 O2 O2 142.272 1_555 1_555 19_434 yes
O2 O2 O2 50.47 10_435 1_555 19_434 yes
O2 O2 O2 39.53 16_554 1_555 19_434 yes
C7 C7 C7 139.542 12_555 1_555 22_556 yes
O3 C8 O3 58.921 1_555 1_555 8_555 yes
C5 O3 C8 172.536 18_455 1_555 1_555 yes
C5 O3 C8 165.338 18_455 1_555 8_555 yes
C8 O3 C8 7.619 1_555 1_555 8_555 yes
C5 O3 O3 108.962 18_455 1_555 8_555 yes
C8 O3 O3 64.349 1_555 1_555 8_555 yes
C8 O3 O3 56.73 8_555 1_555 8_555 yes
_pd_proc_ls_pref_orient_corr     
; Simple spherical harmonic correction Order = 6
    Coefficients:  0:0:C(2,0) = -0.0208; 0:0:C(6,6) = 0.8278; 
    0:0:C(6,0) = -1.0496; 0:0:C(4,0) = 0.6349; 
;
_pd_proc_ls_profile_function     
; Finger-Cox-Jephcoat function parameters U, V, W, X, Y, SH/L:
  peak variance(Gauss) = Utan(Th)^2^+Vtan(Th)+W:
  peak HW(Lorentz) = X/cos(Th)+Ytan(Th); SH/L = S/L+H/L
  U, V, W in (centideg)^2^, X & Y in centideg
    4.0(13)e2, 98(14), -14.8(4), 2.42(11), 29(3), 0.060, 
  Crystallite size model "uniaxial" for C34.78 Al2 Cl6 N5.59 O17.59 (microns)
  anisotropic axis is [0, 0, 1]
  parameters: equatorial size, axial size, G/L mix
    10.000, 10.000, 1.000, 
  Mustrain model "uniaxial" for C34.78 Al2 Cl6 N5.59 O17.59 (10^6^)
  anisotropic axis is [0, 0, 1]
  parameters: equatorial mustrain, axial mustrain, G/L mix
    5426.118, 4508.884, 1.000, 

;
# GSAS-II edited template follows Instrument_Template
#==============================================================================
# 9. INSTRUMENT CHARACTERIZATION

_exptl_special_details           
; ?
;

# if regions of the data are excluded, the reason(s) are supplied here:
_pd_proc_info_excluded_regions   
; ?
;

# The following item is used to identify the equipment used to record 
# the powder pattern when the diffractogram was measured at a laboratory 
# other than the authors' home institution, e.g. when neutron or synchrotron
# radiation is used.

_pd_instr_location               
; ?
;
_pd_calibration_special_details  
# description of the method used
# to calibrate the instrument
; ?
;

_diffrn_source                   ?
_diffrn_source_target            ?
_diffrn_source_type              ?
_diffrn_detector                 ?


_pd_meas_scan_method             ? # options are 'step', 'cont',
# 'tof', 'fixed' or
# 'disp' (= dispersive)
_pd_meas_special_details         
;  ?
;

# The following two items identify the program(s) used (if appropriate).
_computing_data_collection       ?
_computing_data_reduction        ?

# Describe any processing performed on the data, prior to refinement.
# For example: a manual Lp correction or a precomputed absorption correction
_pd_proc_info_data_reduction     ?

# The following item is used for angular dispersive measurements only.

_diffrn_radiation_monochromator  ?

# The following items are used to define the size of the instrument.
# Not all distances are appropriate for all instrument types.

_pd_instr_dist_src/mono          ?
_pd_instr_dist_mono/spec         ?
_pd_instr_dist_src/spec          ?
_pd_instr_dist_spec/anal         ?
_pd_instr_dist_anal/detc         ?
_pd_instr_dist_spec/detc         ?

# 10. Specimen size and mounting information

# The next three fields give the specimen dimensions in mm.  The equatorial 
# plane contains the incident and diffracted beam.

_pd_spec_size_axial              ? # perpendicular to 
# equatorial plane

_pd_spec_size_equat              ? # parallel to 
# scattering vector 
# in transmission

_pd_spec_size_thick              ? # parallel to 
# scattering vector 
# in reflection

_pd_spec_mounting                
# This field should be
# used to give details of the 
# container.
; ?
;

_pd_spec_mount_mode              ? # options are 'reflection' 
# or 'transmission'

_pd_spec_shape                   ? # options are 'cylinder' 
# 'flat_sheet' or 'irregular'


_refine_ls_R_F_factor            0.07922
_refine_ls_R_Fsqd_factor         0.12546
_pd_proc_ls_prof_R_factor        0.03042
_pd_proc_ls_prof_wR_factor       0.04494
_gsas_proc_ls_prof_R_B_factor    0.03720
_gsas_proc_ls_prof_wR_B_factor   0.07288
_pd_proc_ls_prof_wR_expected     0.00820
_diffrn_radiation_probe          x-ray
_diffrn_radiation_polarisn_ratio 1.05(5)
_pd_proc_ls_background_function  
; Background function: "chebyschev" function with 10 terms:
    11385.227, -1115.866, -4162.368, 1996.404, 7478.850, -5830.561, 
    -170.944, 235.900, -430.390, 311.133, 
  Background peak parameters: pos, int, sig, gam:
    10.000, 7.514063663e6, 0.100, 349.732, 
;


# STRUCTURE FACTOR TABLE
loop_
_gsas_i100_meas
100.00
61.27
52.97
31.33
4.01
5.12
45.48
0.31
11.10
0.04
41.22
32.82
9.64
16.30
21.02
47.79
0.11
13.16
3.24
0.58
1.43
1.49
13.34
8.78
4.11
5.15
0.36
0.59
3.23
0.64
2.34
0.06
0.12
0.74
0.20
1.75
7.52
1.58
0.06
0.04
0.01
7.22
0.07
2.04
0.73
6.83
12.08
3.86
0.31
2.32
2.40
15.32
1.09
0.15
6.23
0.47
6.55
1.80
3.84
0.01
9.06
3.51
0.02
5.60
5.78
3.68
0.01
1.25
2.14
4.26
0.09
1.88
1.74
3.39
0.19
0.64
1.22
2.00
0.33
0.20
1.62
0.14
0.41
0.21
0.39
0.59
2.18
2.40
5.72
0.28
0.17
1.13
1.18
0.07
0.52
0.24
1.55
4.33
0.29
1.78
0.19
0.26
4.22
0.25
2.11
0.00
0.01
0.24
5.33
0.02
0.43
2.66
2.43
0.13
3.06
0.69
0.34
0.03
0.57
1.56
2.25
0.01
0.33
0.71
0.19
1.21
1.85
0.27
1.11
0.05
0.06
3.07
0.26
0.21
0.23
0.38
1.35
0.08
0.02
0.85
0.21
1.33
0.54
0.00
0.62
0.04
0.01
0.29
2.66
1.54
0.80
1.60
0.78
0.59
1.24
4.14
1.80
3.04
0.41
0.05
1.68
0.06
1.60
0.09
1.35
3.69
0.10
0.05
0.50
6.31
0.00
0.03
1.36
0.19
1.02
0.77
0.30
0.06
0.10
1.29
0.68
2.77
0.15
0.61
0.01
1.28
0.00
0.00
0.58
0.02
0.70
2.44
0.03
0.11
4.71
0.07
0.25
2.36
0.01
0.15
0.78
0.59
0.03
1.58
0.17
0.21
0.17
1.24
0.75
0.13
0.03
0.07
0.23
1.04
0.40
0.03
0.55
1.57
0.01
0.45
0.14
0.07
0.47
0.11
0.16
0.99
0.04
0.24
0.19
1.33
0.00
0.00
0.38
0.15
0.02
0.22
0.21
1.10
0.51
0.41
0.17
1.14
0.37
0.61
0.38
0.54
0.07
0.02
0.01
0.05
0.05
0.88
0.84
0.49
0.13
1.07
0.08
0.22
0.13
0.13
0.21
0.04
0.70
0.21
0.05
0.30
0.08
0.54
0.13
1.16
0.77
0.22
0.14
0.07
1.15
0.20
1.99
0.05
0.13
0.28
0.10
0.82
0.00
1.74
0.26
0.00
0.06
0.16
0.64
1.92
0.12
0.03
0.42
0.48
0.00
0.02
0.07
0.10
0.02
0.03
0.88
0.10
0.46
0.14
1.13
0.23
0.02
0.15
0.03
1.83
0.13
0.66
0.68
0.05
0.89
0.01
0.25
1.07
0.04
0.03
0.00
0.15
0.43
0.02
0.73
0.51
0.29
0.06
0.63
0.12
0.93
0.04
1.58
0.36
1.49
0.17
0.05
0.02
0.03
0.14
0.30
0.03
0.30
0.03
0.04
0.18
0.04
0.13
0.04
0.24
_reflns_number_total             350
_reflns_limit_h_min              2
_reflns_limit_h_max              2
_reflns_limit_k_min              2
_reflns_limit_k_max              2
_reflns_limit_l_min              14
_reflns_limit_l_max              14
_reflns_d_resolution_low         11.672
_reflns_d_resolution_high        1.182

# POWDER DATA TABLE
_pd_meas_2theta_range_min        2.00000
_pd_meas_2theta_range_max        42.03000
_pd_meas_2theta_range_inc        0.00500
_pd_meas_number_of_points        8007

loop_
_pd_meas_intensity_total
_pd_calc_intensity_total
_pd_proc_intensity_bkg_calc
_pd_proc_ls_weight
59894 0 0 0
59692 0 0 0
59129 0 0 0
59142 0 0 0
58729 0 0 0
58483 0 0 0
58462 0 0 0
57880 0 0 0
57411 0 0 0
57321 0 0 0
56763 0 0 0
56226 0 0 0
55580 0 0 0
55351 0 0 0
54524 0 0 0
54649 0 0 0
54724 0 0 0
53774 0 0 0
53315 0 0 0
52836 0 0 0
52333 0 0 0
52784 0 0 0
52449 0 0 0
51828 0 0 0
51428 0 0 0
51239 0 0 0
51067 0 0 0
50717 0 0 0
50577 0 0 0
50001 0 0 0
50176 0 0 0
49758 0 0 0
49142 0 0 0
49146 0 0 0
48739 0 0 0
48563 0 0 0
48265 0 0 0
48159 0 0 0
48053 0 0 0
47096 0 0 0
47111 0 0 0
46566 0 0 0
46525 0 0 0
46803 0 0 0
46140 0 0 0
45776 0 0 0
45872 0 0 0
45551 0 0 0
44935 0 0 0
44665 0 0 0
44745 0 0 0
44703 0 0 0
44217 0 0 0
44268 0 0 0
44199 0 0 0
44025 0 0 0
43567 0 0 0
43286 0 0 0
43179 0 0 0
42544 0 0 0
42701 0 0 0
42739 0 0 0
42005 0 0 0
41809 0 0 0
41800 0 0 0
41631 0 0 0
41241 0 0 0
41237 0 0 0
40973 0 0 0
40873 0 0 0
40583 0 0 0
40477 0 0 0
40165 0 0 0
40234 0 0 0
39666 0 0 0
39687 0 0 0
39675 0 0 0
39326 0 0 0
38965 0 0 0
39040 0 0 0
38787 0 0 0
38768 0 0 0
39039 0 0 0
38480 0 0 0
37914 0 0 0
37926 0 0 0
37924 0 0 0
37739 0 0 0
37174 0 0 0
37279 0 0 0
37572 0 0 0
37164 0 0 0
36891 0 0 0
37129 0 0 0
37060 0 0 0
36325 0 0 0
36623 0 0 0
36761 0 0 0
35979 0 0 0
36125 0 0 0
36192 0 0 0
36090 0 0 0
35691 0 0 0
35847 0 0 0
35434 0 0 0
35342 0 0 0
35022 0 0 0
35029 0 0 0
34714 0 0 0
34591 0 0 0
34674 0 0 0
34504 0 0 0
34448 0 0 0
34525 0 0 0
34302 0 0 0
34336 0 0 0
34285 0 0 0
33889 0 0 0
33765 0 0 0
33758 0 0 0
33323 0 0 0
33151 0 0 0
33185 0 0 0
32927 0 0 0
32598 0 0 0
32623 0 0 0
32309 0 0 0
32249 0 0 0
31844 0 0 0
32043 0 0 0
31762 0 0 0
31621 0 0 0
31839 0 0 0
31498 0 0 0
31515 0 0 0
31147 0 0 0
31053 0 0 0
30649 0 0 0
30862 0 0 0
30817 0 0 0
30519 0 0 0
30392 0 0 0
30313 0 0 0
30417 0 0 0
30233 0 0 0
30232 0 0 0
30198 0 0 0
29892 0 0 0
29667 0 0 0
29767 0 0 0
29847 0 0 0
29142 0 0 0
29691 0 0 0
29784 0 0 0
29464 0 0 0
29584 0 0 0
29683 0 0 0
29250 0 0 0
29821 0 0 0
29395 0 0 0
29381 0 0 0
29677 0 0 0
29408 0 0 0
29645 0 0 0
29512 0 0 0
28834 0 0 0
28960 0 0 0
29152 0 0 0
28956 0 0 0
28843 0 0 0
29333 0 0 0
28809 0 0 0
28609 0 0 0
28826 0 0 0
28526 0 0 0
28364 0 0 0
28591 0 0 0
28620 0 0 0
28273 0 0 0
28505 0 0 0
28436 0 0 0
28203 0 0 0
28411 0 0 0
28159 0 0 0
27959 0 0 0
27871 0 0 0
28155 0 0 0
27943 0 0 0
28021 0 0 0
27792 0 0 0
27663 0 0 0
27571 0 0 0
27546 0 0 0
27629 0 0 0
27368 0 0 0
27540 0 0 0
27580 0 0 0
27411 0 0 0
27784 0 0 0
27833 0 0 0
27664 24707.39464 18949.81748 0.0000361481
27740 24740.23858 18938.87041 0.000036049
27829 24808.70495 18927.93673 0.0000359337
27803 24837.24247 18917.01641 0.0000359673
27688 24899.12961 18906.1095 0.0000361167
27503 24948.84969 18895.21593 0.0000363597
27557 24990.6131 18884.33568 0.0000362884
27622 25060.70745 18873.46877 0.000036203
27757 25095.91196 18862.61522 0.0000360269
27545 25166.36646 18851.775 0.0000363042
27649 25215.13856 18840.9482 0.0000361677
27493 25271.9082 18830.13471 0.0000363729
27484 25340.14669 18819.33451 0.0000363848
27490 25386.58186 18808.54778 0.0000363769
27506 25464.94047 18797.77429 0.0000363557
27513 25514.32352 18787.01416 0.0000363465
27469 25590.64855 18776.26733 0.0000364047
27364 25653.68299 18765.53394 0.0000365444
27447 25722.99453 18754.81384 0.0000364339
27580 25801.27275 18744.10706 0.0000362582
27342 25864.84491 18733.41365 0.0000365738
27451 25950.81064 18722.73351 0.0000364285
27912 26014.10074 18712.06669 0.0000358269
27611 26105.10693 18701.41324 0.0000362174
27835 26178.70284 18690.77317 0.000035926
27796 26272.90299 18680.14635 0.0000359764
27768 26354.75614 18669.53285 0.0000360127
27870 26441.65749 18658.93274 0.0000358809
27975 26527.34945 18648.3459 0.0000357462
27641 26616.16518 18637.77246 0.0000361781
27996 26717.3539 18627.21224 0.0000357194
28097 26815.25925 18616.66535 0.000035591
27762 26922.4208 18606.13182 0.0000360205
28056 27013.76831 18595.61158 0.000035643
28150 27117.63609 18585.1047 0.000035524
27908 27216.64322 18574.61112 0.000035832
28101 27337.47734 18564.13081 0.0000355859
28643 27453.35876 18553.66387 0.0000349125
28429 27578.7591 18543.21016 0.0000351753
28721 27686.80237 18532.7698 0.0000348177
28705 27805.14443 18522.34273 0.0000348371
28695 27924.4617 18511.929 0.0000348493
29158 28064.61476 18501.52854 0.0000342959
29237 28206.93914 18491.14136 0.0000342032
29338 28351.95972 18480.76753 0.0000340855
29500 28484.50369 18470.40699 0.0000338983
29659 28620.07919 18460.05978 0.0000337166
29422 28768.40409 18449.72578 0.0000339882
29976 28931.88488 18439.40518 0.00003336
29995 29109.42115 18429.09777 0.0000333389
29890 29279.39559 18418.80371 0.000033456
30108 29443.88478 18408.52293 0.0000332138
30372 29606.30545 18398.25543 0.0000329251
30425 29789.32917 18388.00124 0.0000328677
30624 29991.24109 18377.76028 0.0000326541
30805 30206.89329 18367.53265 0.0000324623
30965 30420.09289 18357.31833 0.0000322945
30935 30620.10232 18347.11727 0.0000323258
31031 30828.00141 18336.92949 0.0000322258
31448 31056.82279 18326.75501 0.0000317985
31754 31311.9827 18316.59376 0.0000314921
31977 31585.16505 18306.44581 0.0000312725
32252 31853.32558 18296.31119 0.0000310058
32666 32112.64231 18286.18972 0.0000306129
32773 32383.32658 18276.08162 0.0000305129
32567 32683.19519 18265.98683 0.0000307059
33092 33017.47292 18255.90518 0.0000302188
33715 33373.84709 18245.83689 0.0000296604
33415 33728.47752 18235.78189 0.0000299267
33916 34078.85469 18225.74008 0.0000294846
34354 34450.69044 18215.71161 0.0000291087
34466 34864.80387 18205.69636 0.0000290141
35110 35324.94934 18195.69437 0.0000284819
35835 35816.55961 18185.70573 0.0000279057
36144 36315.08427 18175.73027 0.0000276671
36493 36823.01266 18165.76803 0.0000274025
37165 37372.43319 18155.81915 0.000026907
37163 37987.55018 18145.88346 0.0000269085
37803 38673.02502 18135.96104 0.0000264529
38935 39413.87388 18126.05182 0.0000256838
39014 40186.3394 18116.15595 0.0000256318
40050 41005.26783 18106.27327 0.0000249688
40843 41913.88488 18096.40387 0.000024484
41462 42944.3332 18086.54765 0.0000241185
42291 44108.56833 18076.70479 0.0000236457
43986 45398.51486 18066.87507 0.0000227345
44529 46808.9795 18057.0587 0.0000224573
45976 48383.53713 18047.25555 0.0000217505
48618 50195.75183 18037.46552 0.0000205685
50082 52307.63522 18027.68889 0.0000199673
52542 54759.90217 18017.92547 0.0000190324
56389 57560.71101 18008.17521 0.000017734
58473 60678.54697 17998.43822 0.0000171019
62401 63966.11762 17988.71447 0.0000160254
65810 66813.47686 17979.00403 0.0000151953
66972 67545.20726 17969.30671 0.0000149316
67551 63607.91878 17959.62265 0.0000148036
65093 54876.04083 17949.95195 0.0000153626
61590 45317.69853 17940.29434 0.0000162364
55588 37900.6234 17930.64993 0.0000179895
45521 32846.04269 17921.01888 0.0000219679
41195 29483.3462 17911.40098 0.0000242748
34734 27194.5421 17901.79635 0.0000287902
28372 25549.18374 17892.20491 0.000035246
26095 24305.19409 17882.62673 0.0000383215
23201 23362.41092 17873.06173 0.0000431016
20943 22663.55518 17863.50998 0.0000477487
20294 22148.56185 17853.97152 0.0000492756
19697 21741.13236 17844.44611 0.0000507692
19229 21368.67107 17834.93405 0.0000520048
19046 21024.14061 17825.43515 0.0000525045
18958 20744.91104 17815.94947 0.0000527482
18725 20547.27527 17806.47706 0.0000534045
18908 20411.0112 17797.01785 0.0000528877
18960 20281.45255 17787.57184 0.0000527426
18586 20118.06699 17778.13897 0.0000538039
18785 19951.4673 17768.71947 0.000053234
18675 19830.59208 17759.31302 0.0000535475
18314 19768.38061 17749.91994 0.000054603
18492 19734.92906 17740.53991 0.0000540774
18494 19671.24787 17731.17317 0.0000540716
18759 19561.82693 17721.81958 0.0000533077
18579 19459.24423 17712.47934 0.0000538242
18847 19407.14637 17703.15218 0.0000530588
18461 19404.27457 17693.83836 0.0000541682
18273 19403.28135 17684.53755 0.0000547256
18557 19349.39577 17675.25005 0.000053888
18478 19259.01815 17665.97569 0.0000541184
18509 19195.7314 17656.71456 0.0000540278
18449 19188.72405 17647.46668 0.0000542035
18440 19216.14143 17638.23185 0.0000542299
18289 19214.13582 17629.01037 0.0000546777
18340 19149.88886 17619.8021 0.0000545256
18819 19075.38121 17610.60688 0.0000531378
18553 19048.39026 17601.42492 0.0000538996
18641 19076.23484 17592.25617 0.0000536452
18567 19111.19293 17583.10062 0.000053859
18480 19086.99814 17573.95832 0.0000541126
18522 19014.28036 17564.82916 0.0000539898
18489 18964.41197 17555.71323 0.0000540862
18613 18975.33715 17546.61036 0.0000537259
18622 19025.11097 17537.52073 0.0000536999
18465 19042.38367 17528.44444 0.0000541565
18480 18989.01533 17519.38113 0.0000541126
18355 18922.92665 17510.33103 0.0000544811
18398 18909.44511 17501.29415 0.0000543537
18726 18955.13767 17492.27047 0.0000534017
18647 19002.94229 17483.26011 0.0000536279
18524 18981.58584 17474.26276 0.000053984
18783 18911.93624 17465.2786 0.0000532396
18663 18874.16039 17456.30762 0.000053582
18447 18903.98345 17447.34993 0.0000542094
18780 18966.80652 17438.40524 0.0000532481
18426 18980.18615 17429.47389 0.0000542711
18707 18920.64322 17420.5557 0.0000534559
18479 18864.01763 17411.6506 0.0000541155
18309 18872.87007 17402.75883 0.0000546179
18715 18937.33428 17393.88008 0.0000534331
18401 18979.83668 17385.01453 0.0000543449
18413 18940.25994 17376.16216 0.0000543095
18753 18873.00779 17367.32299 0.0000533248
18599 18860.76024 17358.49699 0.0000537663
18411 18918.28469 17349.68423 0.0000543154
18596 18980.83626 17340.88451 0.000053775
18639 18965.07603 17332.09808 0.0000536509
18504 18895.40698 17323.3248 0.0000540424
18408 18865.09165 17314.56461 0.0000543242
18607 18911.82969 17305.81769 0.0000537432
18754 18986.00265 17297.08391 0.000053322
18590 18992.6629 17288.36326 0.0000537924
18757 18926.52149 17279.65574 0.0000533134
18854 18882.67829 17270.96152 0.0000530391
18332 18918.46592 17262.28042 0.0000545494
18357 18998.44572 17253.61242 0.0000544751
18488 19023.08655 17244.95765 0.0000540891
18478 18963.12316 17236.31592 0.0000541184
18496 18910.48517 17227.68759 0.0000540657
18505 18937.73183 17219.07228 0.0000540394
18582 19020.58824 17210.47011 0.0000538155
18657 19057.6161 17201.88114 0.0000535992
18548 19003.30775 17193.30536 0.0000539142
18714 18946.04137 17184.74276 0.0000534359
18684 18968.86529 17176.19328 0.0000535217
18833 19053.98583 17167.65697 0.0000530983
18854 19097.62331 17159.13383 0.0000530391
18482 19046.14422 17150.62385 0.0000541067
18744 18987.82487 17142.12708 0.0000533504
18906 19011.50064 17133.64347 0.0000528933
18649 19099.59732 17125.17287 0.0000536222
18861 19143.85193 17116.71554 0.0000530195
18942 19091.20836 17108.27139 0.0000527927
18933 19035.49511 17099.84031 0.0000528178
18898 19066.13629 17091.42254 0.0000529157
18869 19157.89475 17083.01781 0.000052997
18989 19195.90665 17074.62625 0.0000526621
18718 19138.29339 17066.24785 0.0000534245
18747 19090.07456 17057.88261 0.0000533419
19021 19134.21833 17049.53052 0.0000525735
18810 19228.47889 17041.19176 0.0000531632
19124 19251.99548 17032.86601 0.0000522903
19271 19187.782 17024.5534 0.0000518914
19221 19154.40896 17016.25397 0.0000520264
19076 19217.88326 17007.96778 0.0000524219
18941 19309.21266 16999.69471 0.0000527955
18952 19309.25097 16991.43475 0.0000527649
18987 19241.79708 16983.18788 0.0000526676
19225 19233.55755 16974.9543 0.0000520156
19067 19318.67755 16966.7338 0.0000524466
19072 19394.94944 16958.52652 0.0000524329
19365 19365.23652 16950.3323 0.0000516396
19292 19305.86135 16942.15141 0.000051835
19263 19334.17044 16933.98358 0.000051913
19339 19434.46499 16925.82893 0.000051709
19635 19477.31967 16917.68727 0.0000509295
19292 19421.63118 16909.5589 0.000051835
19268 19390.59322 16901.44376 0.0000518995
19237 19461.62031 16893.34165 0.0000519832
19461 19555.49285 16885.25282 0.0000513848
19470 19549.04179 16877.17706 0.0000513611
19226 19489.27018 16869.11451 0.0000520129
19577 19509.14638 16861.06515 0.0000510803
19661 19611.28879 16853.0288 0.0000508621
19632 19663.23741 16845.00581 0.0000509372
19640 19613.78772 16836.99581 0.0000509165
19733 19589.31792 16828.9991 0.0000506765
19868 19668.91404 16821.01537 0.0000503322
19705 19760.36676 16813.04498 0.0000507485
19868 19745.84518 16805.08762 0.0000503322
19854 19697.92646 16797.14352 0.0000503677
19465 19744.39889 16789.21256 0.0000513743
19826 19850.98106 16781.2948 0.0000504388
19617 19875.88787 16773.39022 0.0000509762
20022 19825.25308 16765.49864 0.0000499451
19915 19842.59532 16757.62035 0.0000502134
20054 19947.97899 16749.75511 0.0000498654
20139 20003.99577 16741.90315 0.0000496549
19962 19963.02088 16734.06435 0.0000500952
20056 19961.61091 16726.2387 0.0000498604
20045 20059.9841 16718.42625 0.0000498878
20037 20135.47238 16710.62694 0.0000499077
20030 20107.23225 16702.84082 0.0000499251
20011 20097.99254 16695.06776 0.0000499725
20148 20191.18629 16687.30794 0.0000496327
20208 20276.20349 16679.56123 0.0000494854
20302 20257.64485 16671.82775 0.0000492562
20131 20249.88933 16664.10756 0.0000496746
20090 20343.5869 16656.40039 0.000049776
20564 20430.24786 16648.70631 0.0000486287
20627 20416.01434 16641.02555 0.0000484801
20527 20418.1442 16633.35787 0.0000487163
20762 20518.53044 16625.70338 0.0000481649
20746 20599.07976 16618.06219 0.0000482021
20705 20585.12231 16610.43406 0.0000482975
20812 20606.48322 16602.8191 0.0000480492
20680 20716.74536 16595.21731 0.0000483559
20890 20782.39361 16587.62873 0.0000478698
20860 20770.40123 16580.05336 0.0000479386
20980 20821.78007 16572.49108 0.0000476644
20902 20937.24686 16564.94194 0.0000478423
21401 20978.20354 16557.40611 0.0000467268
21413 20980.3007 16549.88341 0.0000467006
21442 21069.22142 16542.37389 0.0000466374
21340 21173.14289 16534.87761 0.0000468604
21073 21190.64365 16527.39455 0.0000474541
21402 21229.87279 16519.92448 0.0000467246
21415 21347.89162 16512.46768 0.0000466962
21533 21418.0188 16505.02409 0.0000464403
21696 21437.39456 16497.59383 0.0000460914
21646 21531.69677 16490.17658 0.0000461979
21646 21642.92179 16482.77259 0.0000461979
21615 21678.82488 16475.38177 0.0000462642
21509 21746.10281 16468.00414 0.0000464922
21837 21873.0475 16460.63962 0.0000457938
21938 21940.75832 16453.28844 0.000045583
21984 21996.6915 16445.9503 0.0000454876
22161 22123.72581 16438.6255 0.0000451243
22230 22220.33085 16431.3139 0.0000449843
22352 22280.79763 16424.01545 0.0000447387
22370 22406.2468 16416.73013 0.0000447027
22429 22523.32857 16409.45817 0.0000445851
22659 22597.33116 16402.19916 0.0000441326
22681 22727.19122 16394.95362 0.0000440898
22640 22858.11942 16387.7212 0.0000441696
22943 22949.5917 16380.50211 0.0000435863
22990 23091.80794 16373.29594 0.0000434972
23143 23233.05599 16366.10328 0.0000432096
23452 23345.44971 16358.92359 0.0000426403
23361 23506.62298 16351.75727 0.0000428064
23324 23656.87464 16344.60414 0.0000428743
23825 23796.63603 16337.4642 0.0000419727
23737 23979.4988 16330.33756 0.0000421283
23779 24141.30966 16323.22402 0.0000420539
24454 24318.11059 16316.12378 0.0000408931
24270 24520.10191 16309.03669 0.0000412031
24694 24705.58971 16301.96287 0.0000404957
25035 24925.40487 16294.90226 0.0000399441
24931 25145.4246 16287.85479 0.0000401107
25362 25376.82444 16280.82076 0.0000394291
25599 25633.60163 16273.79991 0.000039064
26168 25890.62479 16266.79225 0.0000382146
26329 26179.74505 16259.79775 0.0000379809
26308 26476.10381 16252.81667 0.0000380113
26928 26801.53545 16245.84875 0.0000371361
27210 27146.03192 16238.89404 0.0000367512
27161 27519.09583 16231.95248 0.0000368175
27630 27921.20481 16225.0243 0.0000361925
27795 28357.15358 16218.10938 0.0000359777
28784 28831.32394 16211.20765 0.0000347415
28884 29349.69464 16204.31923 0.0000346212
29113 29917.83906 16197.44397 0.0000343489
29470 30545.33686 16190.58207 0.0000339328
30169 31239.85537 16183.73327 0.0000331466
30556 32014.68668 16176.89794 0.0000327268
31758 32882.52013 16170.07593 0.0000314881
32411 33860.14564 16163.26688 0.0000308537
33500 34965.76946 16156.4714 0.0000298507
34756 36217.12446 16149.68898 0.000028772
35700 37625.09708 16142.91994 0.0000280112
36783 39175.16961 16136.16412 0.0000271865
38342 40781.44621 16129.42161 0.0000260811
39029 42182.90309 16122.69244 0.000025622
39641 42772.75934 16115.97648 0.0000252264
39601 41593.19649 16109.27368 0.0000252519
39218 38160.732 16102.58433 0.0000254985
37649 33533.16454 16095.90835 0.0000265611
35305 29288.61858 16089.24539 0.0000283246
33655 26068.00761 16082.59598 0.0000297133
30762 23780.87159 16075.95974 0.0000325076
26582 22166.6595 16069.33699 0.0000376194
25340 21007.51571 16062.72733 0.0000394633
22762 20154.63632 16056.13108 0.0000439329
20153 19511.33198 16049.54798 0.0000496204
19475 19014.90037 16042.97839 0.0000513479
18313 18624.0615 16036.42213 0.000054606
16917 18311.07743 16029.87899 0.0000591121
16854 18056.90077 16023.34929 0.0000593331
16238 17848.0851 16016.83301 0.0000615839
15861 17674.6005 16010.32984 0.0000630477
15842 17528.16318 16003.84014 0.0000631233
15834 17401.72866 15997.36372 0.0000631552
15394 17290.84496 15990.9007 0.0000649604
15528 17194.20801 15984.45095 0.0000643998
15682 17111.67908 15978.01458 0.0000637674
15262 17042.75787 15971.59159 0.0000655222
15408 16986.25124 15965.18197 0.0000649013
15544 16939.68209 15958.78558 0.0000643335
15426 16897.33125 15952.40256 0.0000648256
15669 16853.30981 15946.03301 0.0000638203
15450 16806.78649 15939.6768 0.0000647249
15638 16763.08564 15933.3338 0.0000639468
15711 16727.68819 15927.00444 0.0000636497
15405 16702.81883 15920.68822 0.000064914
15591 16688.29785 15914.38543 0.0000641396
15734 16680.08905 15908.09602 0.0000635566
15637 16669.21413 15901.81997 0.0000639509
15481 16647.23499 15895.55746 0.0000645953
15546 16616.36187 15889.30818 0.0000643252
15598 16587.0841 15883.07236 0.0000641108
15510 16567.84 15876.84995 0.0000644745
15575 16561.92838 15870.64092 0.0000642055
15436 16568.10095 15864.44527 0.0000647836
15570 16578.85994 15858.26301 0.0000642261
15659 16580.24706 15852.09423 0.000063861
15520 16563.00682 15845.93889 0.000064433
15419 16534.52472 15839.79689 0.000064855
15757 16510.26347 15833.66844 0.0000634639
15620 16500.36483 15827.55326 0.0000640205
15654 16507.80944 15821.45148 0.0000638814
15775 16529.01818 15815.36321 0.0000633914
15860 16551.12814 15809.28846 0.0000630517
15683 16555.22709 15803.22701 0.0000637633
15772 16534.63622 15797.17918 0.0000634035
15849 16504.3167 15791.14472 0.0000630955
15557 16483.62749 15785.12379 0.0000642797
15908 16482.904 15779.11622 0.0000628615
15794 16503.60079 15773.12211 0.0000633152
15829 16537.67524 15767.14152 0.0000631752
15950 16565.19282 15761.1745 0.0000626959
15951 16564.29943 15755.22074 0.000062692
15839 16536.04671 15749.28061 0.0000631353
16020 16503.93406 15743.35391 0.000062422
15826 16489.16767 15737.44075 0.0000631872
15713 16500.45156 15731.54107 0.0000636416
16072 16535.81627 15725.65474 0.00006222
16127 16580.20047 15719.78206 0.0000620078
16124 16605.47253 15713.92296 0.0000620194
16180 16592.53601 15708.07725 0.0000618047
15997 16555.66638 15702.24523 0.0000625117
16070 16525.33874 15696.42664 0.0000622278
16055 16522.54897 15690.62155 0.0000622859
16161 16550.35687 15684.82988 0.0000618774
15996 16601.53659 15679.05193 0.0000625156
16023 16650.25848 15673.28745 0.0000624103
16298 16663.09545 15667.53656 0.0000613572
16065 16633.68272 15661.79925 0.0000622471
16120 16592.14935 15656.07551 0.0000620347
16292 16571.18516 15650.36539 0.0000613798
15932 16586.13493 15644.6686 0.0000627668
16309 16635.83563 15638.98535 0.0000613158
16037 16700.91079 15633.31607 0.0000623558
16143 16743.3268 15627.66015 0.0000619464
16226 16735.06442 15622.01795 0.0000616295
16088 16693.05763 15616.38927 0.0000621581
16391 16658.3036 15610.7741 0.0000610091
16302 16658.05053 15605.17257 0.0000613422
16249 16699.16884 15599.58466 0.0000615422
16184 16769.83508 15594.0105 0.0000617894
16013 16834.93473 15588.44976 0.0000624493
16037 16852.09269 15582.90275 0.0000623558
16489 16818.4344 15577.36952 0.0000606465
16278 16775.92155 15571.84988 0.0000614326
16255 16764.34781 15566.34358 0.0000615195
16567 16798.18239 15560.85122 0.000060361
16678 16869.62954 15555.3725 0.0000599592
16447 16947.76637 15549.90746 0.0000608014
16591 16984.48358 15544.45585 0.0000602736
16636 16959.04719 15539.01835 0.0000601106
16672 16908.32095 15533.59432 0.0000599808
16638 16884.25003 15528.18401 0.0000601034
16464 16912.88839 15522.78724 0.0000607386
16653 16990.2787 15517.40428 0.0000600492
16610 17083.62368 15512.03509 0.0000602047
16690 17137.89847 15506.67953 0.0000599161
16642 17119.06592 15501.33777 0.0000600889
16551 17058.6049 15496.00975 0.0000604193
16765 17018.75636 15490.6954 0.0000596481
16885 17038.3239 15485.39484 0.0000592242
16922 17120.98312 15480.10799 0.0000590947
16883 17234.03607 15474.83485 0.0000592312
16936 17311.32556 15469.5756 0.0000590458
17208 17301.93627 15464.3301 0.0000581125
17109 17232.53622 15459.09836 0.0000584488
17194 17176.31992 15453.88048 0.0000581598
17485 17184.36013 15448.67622 0.0000571919
17213 17267.05676 15443.48586 0.0000580956
17164 17393.55274 15438.30929 0.0000582615
17165 17491.94737 15433.1465 0.0000582581
17305 17497.54602 15427.99741 0.0000577868
17344 17428.35914 15422.86246 0.0000576568
17327 17363.36684 15417.74126 0.0000577134
17648 17364.11316 15412.63374 0.0000566636
17642 17445.82063 15407.54009 0.0000566829
17311 17575.21929 15402.46036 0.0000577667
17756 17676.26114 15397.3946 0.000056319
17448 17687.27398 15392.34262 0.0000573132
17188 17629.9698 15387.30435 0.0000581801
17708 17577.69262 15382.28021 0.0000564717
17610 17587.7885 15377.26996 0.0000567859
17526 17674.3943 15372.2734 0.0000570581
17968 17796.95814 15367.29096 0.0000556545
17727 17875.36442 15362.32237 0.0000564111
17733 17867.60914 15357.36758 0.000056392
17755 17822.15656 15352.42694 0.0000563222
18047 17808.50516 15347.50008 0.0000554109
17871 17858.62992 15342.58723 0.0000559566
17789 17963.63397 15337.6884 0.0000562145
17997 18066.83082 15332.80344 0.0000555648
18019 18094.81756 15327.93248 0.000055497
18120 18049.89058 15323.07545 0.0000551876
18222 18015.06266 15318.23258 0.0000548787
18146 18056.0356 15313.40362 0.0000551086
18099 18172.62468 15308.5887 0.0000552517
18075 18306.44999 15303.78761 0.000055325
18147 18370.87181 15299.00078 0.0000551055
18112 18329.55532 15294.22783 0.000055212
18326 18253.7946 15289.469 0.0000545673
18333 18246.525 15284.72429 0.0000545464
18331 18351.63558 15279.99339 0.0000545524
18491 18529.29851 15275.27676 0.0000540804
18642 18667.68653 15270.57417 0.0000536423
18638 18671.26411 15265.88573 0.0000536538
18635 18578.47072 15261.21131 0.0000536625
18524 18516.15359 15256.55102 0.000053984
18883 18569.77716 15251.90491 0.0000529577
18955 18733.48197 15247.27287 0.0000527565
18918 18912.60562 15242.65488 0.0000528597
18885 18987.38927 15238.05111 0.0000529521
18878 18941.4962 15233.4615 0.0000529717
19088 18877.68007 15228.88605 0.0000523889
19220 18899.53652 15224.32474 0.0000520291
19205 19026.91817 15219.77769 0.0000520698
19138 19180.8445 15215.24471 0.0000522521
19219 19255.12937 15210.72616 0.0000520318
19342 19246.27737 15206.22161 0.000051701
19358 19244.91694 15201.73128 0.0000516582
19080 19315.24919 15197.25537 0.0000524109
19422 19446.64195 15192.79349 0.000051488
19510 19557.90502 15188.34594 0.0000512558
19428 19573.07296 15183.91271 0.0000514721
19814 19539.50046 15179.49369 0.0000504694
19587 19577.51621 15175.08879 0.0000510543
19842 19733.81041 15170.69844 0.0000503981
19780 19929.97301 15166.32239 0.0000505561
19656 20026.97534 15161.96056 0.0000508751
20037 19983.97789 15157.61296 0.0000499077
20130 19923.19225 15153.28 0.0000496771
20114 19983.26197 15148.96112 0.0000497166
20238 20181.3661 15144.65676 0.000049412
20547 20397.85302 15140.36652 0.0000486689
20325 20488.31791 15136.09096 0.0000492005
20474 20459.01237 15131.82945 0.0000488424
20511 20451.0615 15127.58267 0.0000487543
20607 20560.3405 15123.35005 0.0000485272
20835 20738.92066 15119.13202 0.0000479962
20637 20863.99636 15114.92844 0.0000484567
20948 20914.54396 15110.73919 0.0000477373
21182 20988.31665 15106.56463 0.0000472099
20924 21138.21428 15102.40431 0.000047792
21141 21301.02833 15098.25855 0.0000473015
21366 21375.08816 15094.12714 0.0000468033
21374 21377.78773 15090.0104 0.0000467858
21430 21451.54152 15085.90818 0.0000466636
21621 21669.07575 15081.82042 0.0000462513
21807 21924.3702 15077.74717 0.0000458568
22018 22051.541 15073.6885 0.0000454174
22025 22059.32097 15069.64462 0.000045403
22167 22114.37931 15065.61512 0.0000451121
22261 22296.86027 15061.60011 0.0000449216
22257 22513.61976 15057.59981 0.0000449297
22563 22655.86206 15053.61423 0.0000443203
22504 22787.97292 15049.64299 0.0000444365
22663 22974.87789 15045.68646 0.0000441248
22918 23171.92911 15041.74498 0.0000436338
22674 23293.31343 15037.81783 0.0000441034
22836 23389.96037 15033.90547 0.0000437905
22998 23596.06335 15030.00755 0.000043482
23438 23901.10801 15026.12453 0.0000426658
23221 24148.66191 15022.25617 0.0000430645
23507 24289.46884 15018.40271 0.0000425405
24060 24449.32322 15014.56401 0.0000415628
24002 24690.88055 15010.73982 0.0000416632
24163 24943.23079 15006.93039 0.0000413856
24497 25200.22652 15003.13583 0.0000408213
24576 25525.47368 14999.35612 0.0000406901
24956 25857.7118 14995.59139 0.0000400705
25166 26097.73076 14991.84101 0.0000397362
25227 26324.78534 14988.10608 0.0000396401
25724 26655.00697 14984.38538 0.0000388742
26218 27050.37769 14980.67986 0.0000381417
26313 27463.33814 14976.98916 0.000038004
26805 27909.53488 14973.31351 0.0000373065
27199 28337.35283 14969.65254 0.0000367661
27293 28727.04667 14966.00674 0.0000366394
27962 29180.69745 14962.37572 0.0000357628
28524 29735.04755 14958.75984 0.0000350582
28758 30354.28771 14955.15862 0.0000347729
29050 31026.5391 14951.57241 0.0000344234
29978 31708.99791 14948.00145 0.0000333578
30379 32416.01649 14944.44523 0.0000329175
30781 33223.67506 14940.90425 0.0000324876
31921 34157.8956 14937.37813 0.0000313273
32334 35216.4649 14933.86711 0.0000309272
33053 36354.61619 14930.3713 0.0000302544
34191 37538.3175 14926.89057 0.0000292475
34650 38775.87286 14923.42491 0.00002886
35480 40058.09559 14919.97433 0.0000281849
36705 41249.47127 14916.53904 0.0000272442
36570 41995.93229 14913.11857 0.0000273448
36975 41733.40978 14909.71339 0.0000270453
36866 39987.51125 14906.32349 0.0000271253
36555 36924.36799 14902.94874 0.000027356
35751 33404.22686 14899.58914 0.0000279712
33018 30243.60301 14896.24492 0.0000302865
32085 27731.52532 14892.91584 0.0000311672
30206 25807.9158 14889.60213 0.000033106
27326 24359.78679 14886.30353 0.0000365952
25984 23306.20038 14883.02017 0.0000384852
24521 22556.74878 14879.75252 0.0000407814
23087 21995.3047 14876.4996 0.0000433144
22138 21525.62934 14873.26238 0.0000451712
21248 21130.36627 14870.04048 0.0000470633
20658 20846.71496 14866.83415 0.0000484074
20401 20680.69147 14863.64277 0.0000490172
20024 20574.60138 14860.4673 0.0000499401
19587 20462.37233 14857.307 0.0000510543
19824 20345.17658 14854.16236 0.0000504439
19542 20271.07914 14851.03276 0.0000511718
19310 20252.35046 14847.91893 0.0000517866
19635 20245.97411 14844.82061 0.0000509295
19549 20225.29539 14841.73767 0.0000511535
19802 20227.99943 14838.67022 0.0000504999
19770 20289.46812 14835.6184 0.0000505817
19843 20375.90369 14832.58242 0.0000503956
20034 20430.87234 14829.56167 0.0000499151
19966 20464.92535 14826.55676 0.0000500851
20401 20530.83532 14823.56744 0.0000490172
20238 20632.13026 14820.59357 0.000049412
20305 20733.11526 14817.63551 0.000049249
20530 20840.77449 14814.69314 0.0000487092
20653 20989.30445 14811.76644 0.0000484191
20633 21160.32704 14808.85554 0.000048466
20846 21310.24319 14805.96018 0.0000479708
21469 21452.74017 14803.08072 0.0000465788
21584 21624.16157 14800.21703 0.0000463306
21780 21817.7143 14797.36923 0.0000459137
22041 22028.59354 14794.53706 0.00004537
22357 22280.61661 14791.72088 0.0000447287
22578 22566.87832 14788.92045 0.0000442909
22906 22861.03699 14786.13587 0.0000436567
23183 23167.90998 14783.36727 0.0000431351
23382 23496.06038 14780.6145 0.0000427679
24185 23853.15787 14777.87794 0.0000413479
24343 24262.2178 14775.15709 0.0000410796
24979 24730.32475 14772.45242 0.0000400336
26392 25254.31791 14769.76344 0.0000378903
26506 25825.72693 14767.09051 0.0000377273
27591 26421.83184 14764.434 0.0000362437
29522 27019.10068 14761.79315 0.000033873
29775 27581.33717 14759.16858 0.0000335852
30984 28028.59367 14756.5599 0.0000322747
32352 28204.1 14753.96749 0.00003091
32092 27889.53469 14751.3912 0.0000311604
32580 26930.50503 14748.83116 0.0000306937
30838 25424.87799 14746.28723 0.0000324275
29634 23714.07245 14743.75929 0.000033745
27747 22131.30785 14741.24793 0.0000360399
24636 20835.6345 14738.75279 0.000040591
23139 19841.60135 14736.27386 0.0000432171
21044 19099.97545 14733.81113 0.0000475195
18810 18544.73808 14731.3646 0.0000531632
17951 18111.96708 14728.93462 0.0000557072
16752 17755.22068 14726.52118 0.0000596944
15776 17456.54122 14724.12367 0.0000633874
15577 17216.60201 14721.74281 0.0000641972
15159 17036.13886 14719.37848 0.0000659674
14851 16906.89108 14717.03042 0.0000673355
14919 16809.79737 14714.69899 0.0000670286
14692 16720.01132 14712.38382 0.0000680643
14425 16623.32227 14710.08526 0.0000693241
14613 16527.75806 14707.80344 0.0000684322
14458 16451.64757 14705.5381 0.0000691659
14572 16405.78244 14703.28923 0.0000686248
14519 16385.6627 14701.05719 0.0000688753
14499 16373.41303 14698.84161 0.0000689703
14428 16348.47728 14696.64261 0.0000693097
14400 16307.27381 14694.46054 0.0000694444
14380 16266.2331 14692.2949 0.000069541
14381 16243.0198 14690.14618 0.0000695362
14594 16242.7048 14688.01438 0.0000685213
14455 16253.81615 14685.89911 0.0000691802
14335 16255.53123 14683.80062 0.0000697593
14478 16238.27782 14681.71938 0.0000690703
14792 16215.90624 14679.65466 0.0000676041
14504 16209.98096 14677.60656 0.0000689465
14454 16228.40027 14675.57583 0.000069185
14432 16258.33718 14673.56171 0.0000692905
14526 16275.30928 14671.56493 0.0000688421
14590 16267.45587 14669.585 0.0000685401
14566 16250.25953 14667.62178 0.000068653
14435 16248.9768 14665.67588 0.0000692761
14506 16273.70949 14663.74706 0.000068937
14670 16311.6394 14661.83517 0.0000681663
14478 16339.21917 14659.94033 0.0000690703
14581 16347.86792 14658.06315 0.0000685824
14645 16352.99587 14656.20253 0.0000682827
14459 16372.59146 14654.3593 0.0000691611
14532 16406.84352 14652.53358 0.0000688137
14570 16438.17669 14650.72501 0.0000686342
14692 16451.90879 14648.93344 0.0000680643
14861 16458.17544 14647.15913 0.0000672902
14680 16481.19521 14645.40254 0.0000681199
14899 16529.58173 14643.66318 0.0000671186
14953 16585.5544 14641.94093 0.0000668762
15002 16624.5222 14640.23663 0.0000666578
14779 16645.30538 14638.54918 0.0000676636
14776 16669.34798 14636.87954 0.0000676773
14927 16709.91852 14635.22746 0.0000669927
14783 16756.33222 14633.59269 0.0000676453
14811 16793.73566 14631.9756 0.0000675174
14937 16830.33518 14630.37605 0.0000669478
15039 16886.08418 14628.79427 0.0000664938
15080 16960.18094 14627.2299 0.000066313
15100 17029.23166 14625.68342 0.0000662252
14956 17080.58229 14624.15433 0.0000668628
14847 17129.24287 14622.64335 0.0000673537
15111 17190.40115 14621.14987 0.000066177
14803 17257.9307 14619.67413 0.0000675539
15036 17325.21329 14618.21648 0.000066507
15079 17404.68664 14616.77679 0.0000663174
14950 17505.65566 14615.35458 0.0000668896
15160 17615.08263 14613.95019 0.0000659631
14948 17720.21921 14612.56411 0.0000668986
15186 17825.78863 14611.19597 0.0000658501
15509 17935.7465 14609.84563 0.0000644787
15320 18048.55054 14608.51346 0.0000652742
15254 18173.88841 14607.19933 0.0000655566
15488 18322.97906 14605.90359 0.0000645661
15349 18494.03233 14604.62551 0.0000651508
15535 18685.68029 14603.36569 0.0000643708
15392 18896.84612 14602.12411 0.0000649688
15557 19117.84028 14600.90091 0.0000642797
15787 19342.74651 14599.6957 0.0000633433
15691 19571.12659 14598.50908 0.0000637308
15761 19800.13105 14597.34057 0.0000634478
15789 20015.07987 14596.19039 0.0000633352
15784 20177.15374 14595.05854 0.0000633553
16090 20218.85941 14593.94563 0.0000621504
15952 20057.95845 14592.85067 0.0000626881
15937 19649.60136 14591.77401 0.0000627471
15984 19046.06172 14590.71615 0.0000625626
15588 18377.57472 14589.67719 0.0000641519
15540 17763.02043 14588.65639 0.0000643501
15613 17259.0241 14587.65412 0.0000640492
15526 16871.99082 14586.67086 0.0000644081
15535 16585.43056 14585.70598 0.0000643708
15289 16375.76591 14584.76009 0.0000654065
15211 16217.47813 14583.83258 0.0000657419
15164 16086.76278 14582.92428 0.0000659457
15097 15969.07019 14582.03471 0.0000662383
14948 15863.48471 14581.16386 0.0000668986
15000 15776.53715 14580.31185 0.0000666667
14727 15713.30561 14579.47878 0.0000679025
14942 15674.16589 14578.66489 0.0000669254
14862 15654.08133 14577.86969 0.0000672857
14671 15642.2903 14577.09354 0.0000681617
14801 15625.2127 14576.3368 0.000067563
14626 15595.47247 14575.59909 0.0000683714
14620 15558.41477 14574.88029 0.0000683995
14639 15526.37734 14574.18099 0.0000683107
14651 15509.08067 14573.50059 0.0000682547
14877 15509.46436 14572.83955 0.0000672179
14809 15523.07919 14572.19776 0.0000675265
14716 15538.37956 14571.57544 0.0000679532
14768 15541.63852 14570.97248 0.000067714
14967 15527.91197 14570.38873 0.0000668137
14716 15506.17096 14569.82444 0.0000679532
14845 15490.8503 14569.27997 0.0000673627
14937 15491.57675 14568.75458 0.0000669478
14751 15509.40721 14568.24886 0.000067792
14925 15536.35196 14567.76269 0.0000670017
15016 15557.61998 14567.29644 0.0000665956
14848 15561.07062 14566.8496 0.0000673491
15017 15548.75547 14566.4224 0.0000665912
14942 15535.20417 14566.01534 0.0000669254
15252 15534.75744 14565.6278 0.0000655652
15053 15553.01245 14565.25988 0.0000664319
14826 15584.77728 14564.91208 0.0000674491
15126 15615.32179 14564.58425 0.0000661113
15031 15629.35223 14564.27616 0.0000665292
14953 15624.69653 14563.98816 0.0000668762
14929 15615.0633 14563.72011 0.0000669837
14994 15617.18793 14563.47226 0.0000666933
14735 15638.88207 14563.24436 0.0000678656
14858 15675.16969 14563.03664 0.0000673038
14801 15710.28152 14562.84897 0.000067563
14878 15728.03491 14562.6822 0.0000672133
14913 15727.32124 14562.53498 0.0000670556
14725 15723.69855 14562.40804 0.0000679117
15089 15734.45378 14562.30197 0.0000662734
14961 15765.50207 14562.21593 0.0000668405
14954 15807.83409 14562.15026 0.0000668717
15095 15842.84331 14562.10508 0.0000662471
15180 15857.91787 14562.08087 0.0000658762
15222 15860.01164 14562.07677 0.0000656944
15109 15868.44667 14562.09351 0.0000661857
15400 15896.63958 14562.13059 0.0000649351
15155 15941.73718 14562.18886 0.0000659848
15113 15986.45174 14562.26745 0.0000661682
15120 16014.01468 14562.36685 0.0000661376
15177 16026.15523 14562.48729 0.0000658892
15106 16041.5628 14562.62828 0.0000661989
15057 16076.10126 14562.79043 0.0000664143
15107 16128.28162 14562.97335 0.0000661945
15380 16180.75837 14563.17741 0.0000650195
15256 16217.64847 14563.40248 0.000065548
15420 16243.2102 14563.64879 0.0000648508
15252 16276.99193 14563.91622 0.0000655652
15221 16331.17273 14564.20451 0.0000656987
15409 16397.42905 14564.51415 0.0000648971
15139 16455.51137 14564.84513 0.0000660546
15476 16497.06364 14565.19744 0.0000646162
15550 16536.64476 14565.57095 0.0000643087
15248 16593.20023 14565.9659 0.0000655824
15505 16667.68981 14566.38265 0.0000644953
15680 16744.15636 14566.82045 0.0000637755
15716 16812.31064 14567.28017 0.0000636294
15660 16881.24635 14567.76105 0.000063857
15675 16962.81572 14568.26406 0.0000637959
15815 17051.447 14568.78835 0.0000632311
15833 17131.96603 14569.3344 0.0000631592
15850 17204.53906 14569.90268 0.0000630915
15685 17287.56666 14570.49233 0.0000637552
15567 17392.51211 14571.10385 0.0000642385
15964 17511.14428 14571.73745 0.0000626409
15873 17633.26254 14572.39314 0.0000630001
15955 17761.17907 14573.07055 0.0000626763
16158 17895.95658 14573.77039 0.0000618888
15693 18029.10871 14574.49205 0.0000637227
16103 18160.77282 14575.23589 0.0000621002
16020 18306.34542 14576.00178 0.000062422
15973 18476.20382 14576.79033 0.0000626056
16120 18669.38728 14577.60115 0.0000620347
15901 18885.44157 14578.43413 0.0000628891
16196 19119.9961 14579.28961 0.0000617436
16189 19358.93362 14580.1676 0.0000617703
16224 19589.97094 14581.06821 0.0000616371
16392 19806.21053 14581.99118 0.0000610054
16417 19997.6107 14582.937 0.0000609125
16490 20139.20754 14583.9053 0.0000606428
16530 20182.65391 14584.89618 0.0000604961
16586 20066.859 14585.91038 0.0000602918
16664 19754.08991 14586.94642 0.0000600096
16585 19266.82567 14588.00625 0.0000602954
16636 18699.68866 14589.08876 0.0000601106
16613 18144.16374 14590.19407 0.0000601938
16291 17663.80807 14591.32254 0.0000613836
16429 17283.9813 14592.47415 0.000060868
16344 17003.78772 14593.64903 0.0000611845
16273 16808.28773 14594.84668 0.0000614515
16218 16674.28617 14596.06783 0.0000616599
16217 16573.13281 14597.3121 0.0000616637
16299 16479.03387 14598.57984 0.0000613535
16099 16382.50775 14599.87106 0.0000621157
16187 16293.18022 14601.18563 0.000061778
16192 16227.10482 14602.52402 0.0000617589
16143 16194.25107 14603.88549 0.0000619464
16292 16194.45399 14605.27066 0.0000613798
16139 16216.2252 14606.67963 0.0000619617
16361 16238.03628 14608.11251 0.000061121
16464 16238.39765 14609.56895 0.0000607386
16451 16212.91785 14611.04941 0.0000607866
16407 16178.57531 14612.5534 0.0000609496
16440 16158.79357 14614.08165 0.0000608273
16749 16168.51275 14615.63427 0.0000597051
16761 16208.97262 14617.21016 0.0000596623
16639 16266.76026 14618.8104 0.0000600998
16668 16316.62022 14620.43475 0.0000599952
16599 16335.53084 14622.08369 0.0000602446
16601 16322.67231 14623.75696 0.0000602373
16720 16301.02392 14625.45408 0.0000598086
16667 16298.01456 14627.17601 0.0000599988
16545 16329.00708 14628.92225 0.0000604412
16786 16391.98859 14630.69328 0.0000595735
16772 16467.19283 14632.48838 0.0000596232
16857 16523.85471 14634.30826 0.0000593225
16751 16541.02479 14636.15315 0.0000596979
17146 16527.45012 14638.02257 0.0000583226
17299 16514.14431 14639.917 0.0000578068
17140 16529.70992 14641.83593 0.0000583431
17334 16584.92471 14643.77986 0.0000576901
17438 16668.80725 14645.74877 0.000057346
17463 16751.18051 14647.7429 0.0000572639
17236 16798.64415 14649.76175 0.0000580181
17531 16802.46777 14651.80631 0.0000570418
17369 16788.1818 14653.87606 0.0000575738
17415 16792.8969 14655.97051 0.0000574218
17508 16839.33904 14658.09137 0.0000571167
17466 16925.16558 14660.23619 0.0000572541
17554 17023.05321 14662.40765 0.0000569671
17566 17093.51762 14664.60378 0.0000569282
17463 17115.2492 14666.82605 0.0000572639
17530 17106.59643 14669.07396 0.0000570451
17514 17108.85396 14671.3475 0.0000570972
17707 17153.30537 14673.64617 0.0000564748
17790 17243.33681 14675.97144 0.0000562114
17901 17352.15856 14678.32256 0.0000558628
17806 17436.24247 14680.69904 0.0000561608
17949 17468.92021 14683.1021 0.0000557134
18329 17467.22317 14685.53074 0.0000545584
18188 17476.11647 14687.9857 0.0000549813
18048 17530.56657 14690.46746 0.0000554078
18336 17633.03911 14692.97503 0.0000545375
18372 17751.4618 14695.50864 0.0000544307
18300 17838.52007 14698.06928 0.0000546448
18444 17871.81561 14700.65547 0.0000542182
18507 17877.65441 14703.2689 0.0000540336
18258 17905.5993 14705.90835 0.0000547705
18700 17986.13734 14708.57504 0.0000534759
18654 18109.67107 14711.26823 0.0000536078
18679 18231.87714 14713.98766 0.0000535361
18769 18307.54267 14716.73455 0.0000532793
18586 18334.99595 14719.50816 0.0000538039
18894 18359.18375 14722.30848 0.0000529269
18816 18427.36341 14725.13624 0.0000531463
19053 18549.33016 14727.99069 0.0000524852
19245 18689.65997 14730.87281 0.0000519615
19198 18795.74934 14733.78162 0.0000520888
19051 18849.12641 14736.71783 0.0000524907
19277 18886.81577 14739.6817 0.0000518753
19213 18962.02857 14742.67222 0.0000520481
19582 19092.97947 14745.69111 0.0000510673
19750 19247.05556 14748.73665 0.0000506329
19697 19370.07611 14751.81078 0.0000507692
19675 19443.17686 14754.91155 0.0000508259
19887 19505.46895 14758.04065 0.0000502841
20182 19609.6063 14761.1976 0.0000495491
20053 19766.31316 14764.38238 0.0000498679
20208 19934.10439 14767.5945 0.0000494854
20511 20063.322 14770.83542 0.0000487543
20362 20154.96457 14774.10439 0.0000491111
20494 20259.84782 14777.40093 0.0000487948
20794 20416.70366 14780.726 0.0000480908
20878 20608.06668 14784.07935 0.0000478973
20824 20781.87487 14787.46049 0.0000480215
21174 20917.31667 14790.87038 0.0000472277
21535 21052.68574 14794.30878 0.000046436
21416 21233.25186 14797.77591 0.0000466941
21708 21452.42349 14801.27154 0.000046066
21949 21663.06727 14804.79565 0.0000455602
22143 21844.92373 14808.34873 0.000045161
22121 22034.04886 14811.93003 0.0000452059
22388 22267.99356 14815.54126 0.0000446668
22808 22531.729 14819.18021 0.0000438443
22878 22785.14061 14822.84883 0.0000437101
23325 23029.22218 14826.54662 0.0000428725
23481 23303.22584 14830.2731 0.0000425876
23833 23618.86785 14834.02898 0.0000419586
23988 23946.31981 14837.81425 0.0000416875
24130 24273.46253 14841.62818 0.0000414422
24481 24628.74989 14845.47272 0.000040848
25311 25027.54466 14849.34566 0.0000395085
25252 25450.52315 14853.2487 0.0000396008
25803 25892.66585 14857.1811 0.0000387552
26557 26376.52425 14861.14334 0.0000376549
26767 26907.54434 14865.13518 0.0000373594
27419 27475.49175 14869.15734 0.0000364711
28143 28089.13782 14873.20883 0.0000355328
28547 28759.27974 14877.29014 0.00003503
28907 29481.21185 14881.40174 0.0000345937
30309 30253.82073 14885.54364 0.0000329935
30570 31072.34603 14889.71533 0.0000327118
31349 31913.32846 14893.91754 0.0000318989
32374 32732.92152 14898.14954 0.000030889
32879 33448.09637 14902.4118 0.0000304146
33076 33918.23048 14906.7048 0.0000302334
33045 33943.26321 14911.02854 0.0000302618
33141 33312.58501 14915.38252 0.0000301741
32703 31935.03038 14919.76722 0.0000305782
31576 29965.04533 14924.18264 0.0000316696
30447 27753.48735 14928.62853 0.000032844
29223 25640.5214 14933.10585 0.0000342196
27029 23814.58652 14937.61363 0.0000369973
25500 22320.96055 14942.15258 0.0000392157
23961 21129.13398 14946.72246 0.0000417345
21895 20184.78668 14951.32326 0.0000456725
20817 19434.52836 14955.95546 0.0000480377
19430 18833.95337 14960.61832 0.0000514668
18249 18348.5164 14965.3133 0.0000547975
17783 17952.05077 14970.03893 0.0000562335
16962 17624.90451 14974.79666 0.0000589553
16374 17352.29528 14979.58552 0.0000610724
16190 17123.04634 14984.40622 0.0000617665
15771 16928.6656 14989.25803 0.0000634075
15649 16762.5415 14994.14192 0.0000639018
15547 16619.6074 14999.0574 0.0000643211
15430 16495.85869 15004.00469 0.0000648088
15164 16388.11247 15008.98405 0.0000659457
15059 16293.81109 15013.9952 0.0000664055
15179 16210.87583 15019.03865 0.0000658805
15019 16137.5994 15024.11462 0.0000665823
15064 16072.58809 15029.2219 0.0000663834
15129 16014.75693 15034.36143 0.0000660982
14899 15963.08337 15039.53372 0.0000671186
15006 15916.85888 15044.73777 0.00006664
14926 15875.43736 15049.97481 0.0000669972
14745 15838.25526 15055.24383 0.0000678196
14893 15804.81575 15060.54583 0.0000671456
14978 15774.66729 15065.88005 0.0000667646
14705 15747.42033 15071.24771 0.0000680041
14878 15722.69744 15076.64734 0.0000672133
14862 15700.2574 15082.08039 0.0000672857
14605 15679.91551 15087.54589 0.0000684697
14791 15661.52378 15093.04432 0.0000676087
14698 15644.94239 15098.57542 0.0000680365
14700 15630.01655 15104.14065 0.0000680272
14960 15616.58499 15109.73829 0.0000668449
14723 15604.46793 15115.36883 0.0000679209
14834 15593.48208 15121.03325 0.0000674127
14836 15583.48111 15126.73054 0.0000674036
14828 15574.39798 15132.46144 0.00006744
14691 15566.22786 15138.22546 0.0000680689
14923 15558.9794 15144.02332 0.0000670107
14732 15552.63559 15149.85428 0.0000678794
14588 15547.14551 15155.71931 0.0000685495
14999 15542.41658 15161.61791 0.0000666711
14727 15538.3178 15167.55033 0.0000679025
14751 15534.70835 15173.51631 0.000067792
14853 15531.50339 15179.51609 0.0000673265
14639 15528.7867 15185.5499 0.0000683107
14858 15526.48808 15191.61824 0.0000673038
14891 15524.74568 15197.7201 0.0000671547
14849 15523.58095 15203.85574 0.0000673446
14844 15522.95909 15210.02539 0.0000673673
14862 15522.80535 15216.22978 0.0000672857
14876 15522.93833 15222.4684 0.0000672224
14952 15523.2482 15228.74102 0.0000668807
15071 15523.70309 15235.04883 0.0000663526
15008 15524.38154 15241.38965 0.0000666311
14993 15525.40823 15247.7659 0.0000666978
15192 15526.86732 15254.17635 0.0000658241
15008 15528.77446 15260.62174 0.0000666311
14799 15531.0652 15267.10107 0.0000675721
14964 15533.60376 15273.61557 0.0000668271
14863 15536.22645 15280.16474 0.0000672812
15037 15538.84507 15286.74856 0.0000665026
14686 15541.51607 15293.36704 0.0000680921
14750 15544.39176 15300.0209 0.0000677966
14996 15547.61028 15306.7094 0.0000666844
14937 15551.23127 15313.43253 0.0000669478
14847 15555.21679 15320.19176 0.0000673537
14914 15559.48527 15326.98487 0.0000670511
15134 15563.73546 15333.81357 0.0000660764
14985 15567.89682 15340.67786 0.0000667334
15048 15572.00532 15347.57675 0.000066454
14903 15576.23373 15354.5112 0.0000671006
14966 15580.76042 15361.48098 0.0000668181
15150 15585.67402 15368.48557 0.0000660066
14817 15590.94172 15375.52646 0.00006749
15117 15596.40752 15382.60166 0.0000661507
14972 15601.85849 15389.71313 0.0000667913
15092 15607.15502 15396.85964 0.0000662603
15181 15612.35366 15404.04241 0.0000658718
15099 15617.66178 15411.26021 0.0000662296
15056 15623.27531 15418.51376 0.0000664187
15235 15629.28284 15425.80305 0.0000656383
15209 15635.61532 15433.12736 0.0000657505
15217 15642.07222 15440.48861 0.000065716
15404 15648.41753 15447.88438 0.0000649182
15114 15654.56267 15455.31684 0.0000661638
15169 15660.6425 15462.78428 0.0000659239
15298 15666.90976 15470.28865 0.000065368
15211 15673.54716 15477.82799 0.0000657419
15161 15680.57227 15485.40375 0.0000659587
15132 15687.81975 15493.0152 0.0000660851
15139 15695.0257 15500.66281 0.0000660546
15152 15702.01133 15508.3461 0.0000659979
15392 15708.84462 15516.06579 0.0000649688
15357 15715.78291 15523.82114 0.0000651169
15300 15723.0668 15531.61288 0.0000653595
15411 15730.75822 15539.44124 0.0000648887
15722 15738.70806 15547.30475 0.0000636051
15429 15746.62088 15555.20487 0.000064813
15371 15754.30586 15563.14134 0.0000650576
15397 15761.83328 15571.11369 0.0000649477
15580 15769.48228 15579.12238 0.0000641849
15475 15777.49831 15587.16667 0.0000646204
15199 15785.91278 15595.24803 0.0000657938
15302 15794.51617 15603.36572 0.0000653509
15485 15803.01192 15611.51899 0.0000645786
15567 15811.27944 15619.70906 0.0000642385
15436 15819.49545 15627.93471 0.0000647836
15645 15827.97056 15636.19715 0.0000639182
15579 15836.85505 15644.49587 0.000064189
15552 15846.03311 15652.83113 0.0000643004
15781 15855.2071 15661.20193 0.0000633673
15719 15864.18295 15669.60974 0.0000636173
15782 15873.07261 15678.05333 0.0000633633
15788 15882.18016 15686.53367 0.0000633392
15643 15891.68949 15695.05001 0.0000639264
15862 15901.48403 15703.60236 0.0000630438
15601 15911.30237 15712.19216 0.0000640985
15688 15920.9433 15720.81674 0.000063743
15988 15930.59602 15729.47949 0.0000625469
15788 15940.56211 15738.17627 0.0000633392
15802 15950.88368 15746.91097 0.0000632831
16083 15961.37859 15755.68115 0.0000621775
15912 15971.81979 15764.48801 0.0000628457
15914 15982.24619 15773.33058 0.0000628378
16222 15992.91086 15782.20982 0.0000616447
16042 16003.94382 15791.12549 0.0000623364
15803 16015.20137 15800.07684 0.0000632791
15721 16026.49765 15809.06436 0.0000636092
16033 16037.9092 15818.08755 0.0000623714
15949 16049.60129 15827.14788 0.0000626999
15962 16061.64707 15836.24361 0.0000626488
16276 16073.90796 15845.37598 0.0000614402
15997 16086.32898 15854.544 0.0000625117
16159 16099.04668 15863.74789 0.000061885
16209 16112.15463 15872.98791 0.0000616941
15982 16125.58765 15882.26405 0.0000625704
16112 16139.31337 15891.57507 0.0000620655
16178 16153.41501 15900.92243 0.0000618123
16246 16167.91997 15910.30614 0.0000615536
16252 16182.75119 15919.72471 0.0000615309
16146 16197.85512 15929.17937 0.0000619348
16491 16213.11507 15938.67059 0.0000606391
16522 16228.24839 15948.19617 0.0000605254
16480 16242.81475 15957.75757 0.0000606796
16490 16256.01929 15967.3538 0.0000606428
16802 16266.87494 15976.9873 0.0000595167
16455 16274.31227 15986.65514 0.0000607718
16635 16277.76301 15996.3573 0.0000601142
16834 16277.75628 16006.09672 0.0000594036
16603 16275.88162 16015.86996 0.0000602301
16695 16273.99003 16025.67848 0.0000598982
16563 16273.37934 16035.52278 0.0000603755
16584 16274.59475 16045.40185 0.0000602991
16543 16277.6614 16055.31521 0.0000604485
16442 16282.36712 16065.26383 0.0000608199
16555 16288.43668 16075.24722 0.0000604047
16599 16295.65749 16085.26389 0.0000602446
16414 16303.72945 16095.31727 0.0000609236
16481 16312.5268 16105.40393 0.0000606759
16473 16321.92168 16115.52484 0.0000607054
16507 16331.81666 16125.68048 0.0000605804
16472 16342.13766 16135.87085 0.0000607091
16548 16352.8309 16146.09446 0.0000604303
16448 16363.85047 16156.35231 0.0000607977
16687 16375.17106 16166.64436 0.0000599269
16584 16386.7588 16176.97063 0.0000602991
16557 16398.60202 16187.32915 0.0000603974
16619 16410.69235 16197.72236 0.0000601721
16701 16423.02218 16208.14878 0.0000598767
16664 16435.58931 16218.6084 0.0000600096
16791 16448.3953 16229.10123 0.0000595557
16828 16461.44631 16239.62823 0.0000594248
16872 16474.74822 16250.18647 0.0000592698
16704 16488.31679 16260.77887 0.0000598659
16953 16502.16632 16271.40249 0.0000589866
16960 16516.32218 16282.06025 0.0000589623
16928 16530.81158 16292.75069 0.0000590737
17307 16545.66819 16303.47135 0.0000577801
16888 16560.9412 16314.22615 0.0000592136
16951 16576.68375 16325.01213 0.0000589936
17177 16592.99558 16335.83125 0.0000582174
16765 16609.89194 16346.67911 0.0000596481
17050 16627.49201 16357.56106 0.000058651
16818 16645.86433 16368.4737 0.0000594601
16935 16665.03407 16379.41749 0.0000590493
17141 16684.92717 16390.39146 0.0000583397
17069 16705.34786 16401.39852 0.0000585857
17327 16726.04537 16412.43478 0.0000577134
17358 16746.94619 16423.50118 0.0000576103
17272 16768.34964 16434.59921 0.0000578972
17431 16790.87683 16445.7264 0.0000573691
17399 16815.23717 16456.88421 0.0000574746
17525 16842.01175 16468.07118 0.0000570613
17690 16871.52956 16479.28779 0.0000565291
17387 16903.70619 16490.535 0.0000575142
17708 16937.78402 16501.80989 0.0000564717
17918 16972.14912 16513.11439 0.0000558098
17799 17004.65357 16524.4485 0.0000561829
17910 17033.78297 16535.80928 0.0000558347
18168 17059.96552 16547.20064 0.0000550418
18026 17085.60939 16558.61817 0.0000554754
18032 17113.85082 16570.06431 0.000055457
18039 17144.06185 16581.53905 0.0000554354
18186 17184.06224 16593.04044 0.0000549874
17868 17230.61008 16604.56797 0.000055966
17971 17281.8126 16616.12409 0.0000556452
18080 17333.54686 16627.70683 0.0000553097
18376 17380.19248 16639.31472 0.0000544188
18394 17417.33337 16650.94971 0.0000543656
18511 17444.98819 16662.61082 0.0000540219
18329 17468.10611 16674.29706 0.0000545584
18353 17493.64824 16686.00941 0.000054487
18614 17527.49958 16697.74736 0.000053723
18449 17572.90676 16709.50848 0.0000542035
18370 17630.07682 16721.29568 0.0000544366
18430 17695.71453 16733.10603 0.0000542594
18536 17762.65654 16744.94245 0.0000539491
18569 17821.33151 16756.80103 0.0000538532
18865 17864.32835 16768.68274 0.0000530082
18793 17891.64035 16780.58855 0.0000532113
18781 17911.22799 16792.51699 0.0000532453
18967 17934.24475 16804.46757 0.0000527232
19004 17969.86699 16816.44027 0.0000526205
19071 18022.9015 16828.43558 0.0000524356
19091 18093.12632 16840.45203 0.0000523807
19000 18174.78226 16852.49059 0.0000526316
19017 18256.54766 16864.54881 0.0000525845
19155 18324.60071 16876.62864 0.0000522057
19300 18369.88063 16888.72812 0.0000518135
19167 18394.69323 16900.84822 0.000052173
19388 18411.67802 16912.98698 0.0000515783
19405 18436.31744 16925.14683 0.0000515331
19628 18480.18409 16937.32435 0.0000509476
19624 18548.11776 16949.51954 0.000050958
19666 18637.39836 16961.73336 0.0000508492
19830 18737.30591 16973.96533 0.0000504286
19850 18830.70131 16986.21445 0.0000503778
19879 18900.7757 16998.48023 0.0000503043
19701 18941.37537 17010.76316 0.0000507588
19927 18961.94389 17023.06225 0.0000501832
20102 18981.67578 17035.37749 0.0000497463
19977 19019.07512 17047.70743 0.0000500576
20304 19085.06122 17060.05252 0.0000492514
20407 19180.49454 17072.41229 0.0000490028
20375 19295.50158 17084.78673 0.0000490798
20486 19410.79977 17097.17485 0.0000488138
20376 19504.43285 17109.57616 0.0000490773
20793 19564.00004 17121.98967 0.0000480931
20601 19595.61747 17134.41685 0.0000485413
20586 19620.46627 17146.85525 0.0000485767
20879 19662.43405 17159.30534 0.000047895
20911 19737.37451 17171.76713 0.0000478217
20687 19848.19482 17184.23914 0.0000483395
21047 19983.80364 17196.72137 0.0000475127
20992 20121.62949 17209.21332 0.0000476372
21008 20236.5236 17221.71449 0.0000476009
21177 20314.84901 17234.22488 0.000047221
21531 20363.89685 17246.744 0.0000464447
21518 20407.50477 17259.2694 0.0000464727
21743 20471.83079 17271.80303 0.0000459918
21722 20572.77123 17284.3439 0.0000460363
21818 20710.17406 17296.892 0.0000458337
22084 20867.87527 17309.44392 0.0000452817
21846 21019.92191 17322.00208 0.000045775
21892 21143.62204 17334.56453 0.0000456788
22229 21233.683 17347.13225 0.0000449863
22217 21306.5266 17359.70326 0.0000450106
22587 21389.57603 17372.27658 0.0000442733
22789 21504.14867 17384.85418 0.0000438808
22988 21654.23856 17397.43358 0.000043501
22738 21826.01837 17410.01334 0.0000439792
23066 21995.68488 17422.59489 0.0000433539
23163 22141.92917 17435.17727 0.0000431723
23003 22258.63774 17447.75949 0.0000434726
23323 22360.90672 17460.34056 0.0000428761
23256 22476.74253 17472.92097 0.0000429997
23709 22628.21882 17485.49974 0.0000421781
23617 22817.06923 17498.0749 0.0000423424
23792 23024.67926 17510.64939 0.0000420309
24044 23224.02422 17523.21732 0.0000415904
23903 23395.16552 17535.78408 0.0000418358
24013 23537.6247 17548.34379 0.0000416441
24274 23672.628 17560.89986 0.0000411963
24390 23829.70605 17573.44888 0.0000410004
24644 24027.49417 17585.99083 0.0000405778
24949 24264.93621 17598.5262 0.0000400818
25012 24523.97695 17611.05352 0.0000399808
25122 24777.7 17623.57229 0.0000398057
25322 25004.90505 17636.0825 0.0000394914
25531 25205.96348 17648.58221 0.0000391681
25618 25403.53664 17661.07139 0.0000390351
26071 25626.67176 17673.55005 0.0000383568
26162 25893.24132 17686.0172 0.0000382234
26441 26199.65277 17698.47235 0.0000378201
26562 26523.73878 17710.91353 0.0000376478
26726 26843.55174 17723.34124 0.0000374167
26941 27156.64044 17735.754 0.0000371181
26842 27479.84841 17748.15278 0.000037255
27311 27830.56204 17760.53513 0.0000366153
27708 28208.05485 17772.90007 0.0000360907
28230 28595.08373 17785.24858 0.0000354233
28439 28983.05365 17797.57917 0.000035163
28746 29392.41697 17809.89136 0.0000347874
29185 29856.38482 17822.18416 0.0000342642
29575 30381.94517 17834.45709 0.0000338123
29954 30944.33499 17846.70963 0.0000333845
30518 31505.64496 17858.94033 0.0000327675
30636 32054.03522 17871.14918 0.0000326413
31347 32601.52594 17883.33422 0.000031901
32138 33155.86638 17895.49593 0.0000311158
32397 33701.16332 17907.6343 0.0000308671
32999 34206.97113 17919.74689 0.0000303039
34381 34648.94263 17931.83369 0.0000290858
34657 35015.16923 17943.89372 0.0000288542
35164 35304.24246 17955.92649 0.0000284382
36802 35531.1426 17967.9315 0.0000271724
37701 35726.12175 17979.90678 0.0000265245
38696 35912.62356 17991.85283 0.0000258425
39666 36083.33666 18003.76867 0.0000252105
40448 36192.69695 18015.65281 0.0000247231
41238 36158.63922 18027.50623 0.0000242495
41436 35874.76108 18039.326 0.0000241336
40975 35246.88051 18051.11211 0.0000244051
40654 34247.07476 18062.86357 0.0000245978
38338 32949.3585 18074.58136 0.0000260838
37247 31508.85976 18086.26255 0.0000268478
35579 30094.35777 18097.90663 0.0000281065
32449 28828.2726 18109.51458 0.0000308176
31081 27767.37957 18121.08395 0.000032174
29175 26914.031 18132.61327 0.0000342759
26745 26236.18184 18144.10302 0.0000373902
25636 25687.41104 18155.55222 0.0000390076
24954 25226.93927 18166.96038 0.0000400737
24044 24834.40562 18178.32602 0.0000415904
23554 24510.51098 18189.64768 0.0000424556
23326 24263.75671 18200.92632 0.0000428706
22697 24095.60998 18212.15998 0.0000440587
22974 23992.99286 18223.34769 0.0000435275
22666 23929.75057 18234.48993 0.0000441189
22787 23877.84372 18245.58424 0.0000438847
22755 23823.46243 18256.6316 0.0000439464
22931 23774.64459 18267.62859 0.0000436091
22731 23751.85233 18278.57813 0.0000439928
22775 23770.22194 18289.47581 0.0000439078
22788 23827.67772 18300.32213 0.0000438827
23101 23905.11725 18311.11658 0.0000432882
23030 23978.95985 18321.8577 0.0000434216
23020 24039.56889 18332.5445 0.0000434405
23289 24099.62402 18343.17747 0.0000429387
23376 24182.67269 18353.75464 0.0000427789
23500 24302.49918 18364.27504 0.0000425532
23515 24451.33567 18374.73914 0.000042526
23499 24605.84813 18385.145 0.000042555
23954 24747.48098 18395.49161 0.0000417467
23847 24880.15029 18405.77948 0.000041934
24339 25026.47927 18416.00615 0.0000410863
24251 25205.9218 18426.17063 0.0000412354
24701 25417.40324 18436.27537 0.0000404842
24986 25642.69588 18446.31597 0.0000400224
25291 25866.90037 18456.29289 0.0000395398
25678 26094.47895 18466.20371 0.0000389438
25594 26342.32968 18476.04988 0.0000390717
26254 26619.25553 18485.82992 0.0000380894
26097 26917.55014 18495.54334 0.0000383186
26384 27226.55019 18505.1877 0.0000379018
26584 27549.93497 18514.76397 0.0000376166
27212 27902.95462 18524.27067 0.0000367485
27524 28293.48582 18533.70634 0.0000363319
27928 28714.41598 18543.07145 0.0000358064
28871 29156.55854 18552.36357 0.0000346368
28869 29619.80275 18561.58317 0.0000346392
29445 30105.93679 18570.72927 0.0000339616
30212 30608.81152 18579.80088 0.0000330994
30255 31116.81753 18588.79704 0.0000330524
30805 31614.53919 18597.71674 0.0000324623
31857 32073.08077 18606.55951 0.0000313903
32195 32441.76403 18615.32533 0.0000310607
32538 32648.50758 18624.01127 0.0000307333
32725 32606.71026 18632.61878 0.0000305577
32860 32237.68503 18641.14542 0.0000304321
32234 31511.09201 18649.59217 0.0000310231
31637 30478.34872 18657.9551 0.0000316086
31058 29264.40209 18666.23764 0.0000321978
30422 28015.96231 18674.43538 0.0000328709
29125 26847.43427 18682.55075 0.0000343348
28157 25819.20434 18690.57887 0.0000355151
27293 24945.90312 18698.52413 0.0000366394
25825 24215.49171 18706.38163 0.0000387222
25202 23606.62238 18714.15236 0.0000396794
24458 23099.45058 18721.83434 0.0000408864
23302 22678.90719 18729.42856 0.0000429148
23089 22333.27972 18736.93305 0.0000433107
22573 22051.69578 18744.34683 0.0000443007
22298 21822.65835 18751.67038 0.0000448471
22106 21633.69484 18758.9032 0.0000452366
21593 21472.57203 18766.04286 0.0000463113
21253 21330.22399 18773.08886 0.0000470522
21324 21203.2882 18780.04168 0.0000468955
20965 21093.2974 18786.90033 0.0000476985
20762 21003.00368 18793.66385 0.0000481649
20603 20932.9439 18800.33123 0.0000485366
20718 20879.89295 18806.90248 0.0000482672
20675 20837.31463 18813.3771 0.0000483676
20542 20798.06304 18819.75314 0.0000486808
20494 20758.51157 18826.03108 0.0000487948
20386 20720.77019 18832.20896 0.0000490533
20427 20690.41456 18838.28725 0.0000489548
20302 20671.90162 18844.26596 0.0000492562
20423 20665.35036 18850.14313 0.0000489644
20577 20666.09694 18855.91875 0.0000485979
20509 20667.25902 18861.59282 0.0000487591
20801 20664.55314 18867.16239 0.0000480746
20775 20659.762 18872.62991 0.0000481348
20917 20659.08943 18877.99196 0.000047808
20632 20667.95004 18883.24998 0.0000484684
20390 20686.79694 18888.40301 0.0000490436
20687 20710.08096 18893.44956 0.0000483395
20752 20732.4117 18898.38963 0.0000481881
20678 20750.44916 18903.22372 0.0000483606
20786 20768.00306 18907.94984 0.0000481093
20997 20791.78356 18912.56655 0.0000476259
21058 20825.33965 18917.07676 0.0000474879
21020 20866.0776 18921.47704 0.0000475737
20973 20907.78427 18925.76739 0.0000476804
21289 20946.75815 18929.94732 0.0000469726
21364 20985.78682 18934.01878 0.0000468077
21216 21031.21773 18937.97688 0.0000471342
21459 21086.41514 18941.82404 0.0000466005
21633 21148.6838 18945.56028 0.0000462257
21376 21212.81232 18949.18313 0.0000467814
21594 21277.4309 18952.6926 0.0000463092
22089 21346.54882 18956.09014 0.0000452714
21796 21424.19066 18959.37331 0.00004588
22056 21509.22186 18962.5421 0.0000453391
22525 21597.17229 18965.59699 0.0000443951
22557 21686.57817 18968.53652 0.0000443321
22692 21781.13884 18971.36116 0.0000440684
22923 21884.81125 18974.07091 0.0000436243
23028 21997.78849 18976.66382 0.0000434254
23343 22118.9852 18979.13938 0.0000428394
23410 22249.5493 18981.49955 0.0000427168
23931 22390.82957 18983.74383 0.0000417868
23964 22540.95891 18985.86978 0.0000417293
24161 22695.29933 18987.87738 0.000041389
24212 22847.01836 18989.76762 0.0000413018
24625 22984.64025 18991.53902 0.0000406091
24406 23090.23091 18993.19352 0.0000409735
24496 23140.90797 18994.7282 0.000040823
24805 23112.74682 18996.14499 0.0000403145
24712 22988.70975 18997.44244 0.0000404662
24495 22769.56905 18998.62053 0.0000408247
24113 22479.73302 18999.67926 0.0000414714
24270 22159.77768 19000.61716 0.0000412031
23691 21849.62821 19001.43568 0.0000422101
23288 21575.85202 19002.13385 0.0000429406
22943 21349.41879 19002.71313 0.0000435863
22540 21169.73579 19003.17204 0.0000443656
22249 21029.40811 19003.50912 0.0000449458
21793 20917.91514 19003.72582 0.0000458863
21522 20824.85274 19003.82213 0.0000464641
21045 20743.08733 19003.79806 0.0000475172
21017 20670.44052 19003.65214 0.0000475805
20578 20608.65227 19003.38581 0.0000485956
20416 20560.67864 19002.99908 0.0000489812
20206 20528.51547 19002.48999 0.0000494903
20156 20512.46479 19001.86049 0.000049613
20136 20511.38886 19001.11007 0.0000496623
19841 20523.21747 19000.23826 0.0000504007
19639 20544.85163 18999.24601 0.0000509191
19803 20571.75721 18998.13138 0.0000504974
19806 20597.65979 18996.8963 0.0000504898
19798 20616.23593 18995.53931 0.0000505102
19614 20624.60155 18994.06187 0.000050984
19700 20625.70277 18992.46397 0.0000507614
19533 20627.08989 18990.74561 0.0000511954
19391 20637.14749 18988.90629 0.0000515703
19875 20661.84791 18986.94504 0.0000503145
19809 20703.31512 18984.8633 0.0000504821
19650 20759.63368 18982.66156 0.0000508906
20258 20825.29496 18980.33983 0.0000493632
19829 20892.1985 18977.8976 0.0000504312
20041 20951.18693 18975.33438 0.0000498977
20314 20994.20222 18972.65407 0.0000492271
20102 21017.39739 18969.85227 0.0000497463
20250 21024.17384 18966.93044 0.0000493827
20198 21025.07399 18963.88956 0.0000495099
20288 21033.75313 18960.72961 0.0000492902
20343 21061.93345 18957.45157 0.000049157
20458 21116.76033 18954.05544 0.0000488806
20519 21199.58371 18950.53924 0.0000487353
20397 21305.21211 18946.90641 0.0000490268
20592 21421.28673 18943.15595 0.0000485625
20732 21529.32044 18939.28688 0.0000482346
20686 21610.10069 18935.30116 0.0000483419
20699 21652.88834 18931.1973 0.0000483115
20988 21662.32881 18926.97873 0.0000476463
20906 21656.59168 18922.64299 0.0000478332
21049 21658.4425 18918.19106 0.0000475082
21253 21686.68657 18913.6244 0.0000470522
21076 21752.09034 18908.94203 0.0000474473
21149 21856.43987 18904.14589 0.0000472836
21240 21992.24846 18899.23353 0.000047081
21461 22142.98439 18894.20838 0.0000465962
21577 22286.06633 18889.06944 0.0000463456
21610 22400.51818 18883.81769 0.0000462749
21745 22476.46926 18878.45165 0.0000459876
22079 22520.03762 18872.97475 0.0000452919
21946 22550.15324 18867.38503 0.0000455664
22001 22590.00584 18861.68393 0.0000454525
22414 22657.73234 18855.87195 0.000044615
22544 22760.12541 18849.95006 0.0000443577
22273 22891.07182 18843.91776 0.0000448974
22628 23035.66265 18837.77504 0.000044193
22940 23179.42839 18831.52484 0.000043592
22867 23317.36506 18825.16569 0.0000437311
23032 23454.74721 18818.69805 0.0000434179
23375 23598.91813 18812.12438 0.0000427807
23404 23751.32301 18805.44271 0.0000427277
23501 23906.38387 18798.65499 0.0000425514
23754 24055.54896 18791.76073 0.0000420982
23927 24191.84041 18784.76139 0.0000417938
24200 24314.96759 18777.65842 0.0000413223
24348 24436.69808 18770.45133 0.0000410711
24441 24580.06658 18763.13866 0.0000409149
25048 24768.69783 18755.72577 0.0000399233
24987 25012.62449 18748.20874 0.0000400208
25321 25300.00275 18740.59148 0.0000394929
25762 25600.29211 18732.87301 0.0000388169
25704 25880.00256 18725.05283 0.0000389045
25950 26123.47038 18717.13436 0.0000385356
26130 26342.35201 18709.11612 0.0000382702
26563 26564.63928 18701.00007 0.0000376464
27018 26814.11542 18692.78522 0.0000370124
27125 27099.44125 18684.47352 0.0000368664
27509 27419.18385 18676.06545 0.0000363517
27870 27770.38332 18667.5615 0.0000358809
28146 28145.33055 18658.96215 0.000035529
28343 28519.59824 18650.27032 0.0000352821
28755 28849.38195 18641.4821 0.0000347766
29118 29084.97623 18632.60286 0.000034343
29128 29187.06073 18623.63064 0.0000343312
29065 29133.18725 18614.56641 0.0000344056
28960 28919.71199 18605.41261 0.0000345304
28540 28566.90234 18596.16679 0.0000350385
28525 28120.36196 18586.83237 0.000035057
28056 27638.54211 18577.41031 0.000035643
27466 27170.39095 18567.90012 0.0000364087
27226 26740.52263 18558.30131 0.0000367296
26511 26353.55856 18548.61778 0.0000377202
25756 26011.11603 18538.8466 0.0000388259
25673 25724.11024 18528.99263 0.0000389514
25061 25510.4246 18519.05345 0.0000399026
24583 25383.43865 18509.03049 0.0000406785
24424 25342.11813 18498.92573 0.0000409433
24257 25368.31744 18488.73963 0.0000412252
23830 25432.96029 18478.47219 0.0000419639
23571 25510.22447 18468.12291 0.000042425
23659 25592.27754 18457.69571 0.0000422672
23908 25692.0967 18447.1896 0.000041827
23925 25830.46988 18436.60555 0.0000417973
24071 26018.03688 18425.94354 0.0000415438
24508 26246.67025 18415.20652 0.000040803
24849 26496.13947 18404.3935 0.0000402431
25176 26750.43285 18393.50544 0.0000397204
25705 27008.4301 18382.54431 0.0000389029
26120 27277.14597 18371.50959 0.0000382848
26499 27554.58861 18360.40373 0.0000377373
27416 27820.13448 18349.22527 0.0000364751
27860 28042.72268 18337.97565 0.0000358938
28219 28186.52223 18326.65683 0.0000354371
28869 28213.40613 18315.26881 0.0000346392
28839 28081.2759 18303.81352 0.0000346753
28918 27755.61626 18292.29 0.0000345805
28044 27230.29234 18280.69871 0.0000356583
27638 26539.94369 18269.04357 0.0000361821
27130 25752.12542 18257.32311 0.0000368596
25939 24943.28886 18245.53682 0.000038552
25149 24175.22185 18233.68959 0.000039763
24260 23484.69607 18221.77947 0.0000412201
23056 22885.91023 18209.80643 0.0000433727
22252 22378.18092 18197.77489 0.0000449398
21756 21953.06122 18185.68238 0.0000459643
20942 21598.9381 18173.53036 0.0000477509
20406 21303.406 18161.31982 0.0000490052
20090 21054.49275 18149.05172 0.000049776
19430 20841.71222 18136.72703 0.0000514668
19219 20657.23116 18124.34673 0.0000520318
19406 20496.51641 18111.91129 0.0000515305
19033 20357.79861 18099.42121 0.0000525403
19060 20240.73643 18086.87842 0.0000524659
19083 20145.26211 18074.28293 0.0000524027
18924 20071.05213 18061.63522 0.000052843
19258 20017.35394 18048.93674 0.0000519265
19205 19982.75933 18036.18945 0.0000520698
18980 19964.66313 18023.39187 0.000052687
19133 19958.48524 18010.54498 0.0000522657
19129 19957.17703 17997.65122 0.0000522766
19171 19952.09343 17984.71057 0.0000521621
18789 19935.98409 17971.72451 0.0000532226
18957 19906.78089 17958.69204 0.000052751
19241 19869.01317 17945.61706 0.0000519724
19266 19831.41483 17932.49568 0.0000519049
19411 19803.06376 17919.33227 0.0000515172
19364 19790.87372 17906.12782 0.0000516422
19409 19798.9724 17892.88181 0.0000515225
19399 19828.84094 17879.59475 0.000051549
19508 19879.12317 17866.2676 0.000051261
19439 19944.74954 17852.9023 0.000051443
19657 20015.93775 17839.49935 0.0000508725
19432 20078.74979 17826.05824 0.0000514615
19609 20119.13942 17812.58094 0.000050997
19862 20129.83061 17799.0684 0.0000503474
19911 20115.10704 17785.52063 0.0000502235
19739 20088.92818 17771.93957 0.0000506611
20021 20068.17964 17758.32179 0.0000499476
20174 20066.98092 17744.67414 0.0000495688
20071 20094.24528 17730.99417 0.0000498231
20335 20153.72225 17717.28332 0.0000491763
20273 20243.88988 17703.54063 0.0000493267
20237 20357.0132 17689.76902 0.0000494144
20762 20477.99961 17675.96848 0.0000481649
20572 20585.67949 17662.13901 0.0000486098
20698 20659.29911 17648.28304 0.0000483138
20679 20688.94862 17634.40008 0.0000483582
20928 20682.17737 17620.4916 0.0000477829
21061 20660.44028 17606.55758 0.0000474811
20926 20648.8347 17592.599 0.0000477874
21412 20667.53725 17578.61585 0.0000467028
21305 20728.38073 17564.61009 0.0000469373
21233 20834.38069 17550.58267 0.0000470965
21540 20979.22707 17536.53263 0.0000464253
21670 21146.15027 17522.46192 0.0000461467
21669 21308.51364 17508.371 0.0000461489
21828 21436.40876 17494.25988 0.0000458127
21959 21510.03907 17480.13149 0.0000455394
21917 21531.84794 17465.98338 0.0000456267
22034 21526.34522 17451.81749 0.0000453844
22125 21527.60321 17437.6348 0.0000451977
22053 21565.4522 17423.43677 0.0000453453
22263 21657.92631 17409.22241 0.0000449176
22874 21808.96398 17394.99368 0.0000437178
22748 22007.49083 17380.75106 0.0000439599
22587 22227.21126 17366.49356 0.0000442733
23245 22430.93633 17352.22412 0.00004302
23173 22583.86677 17337.94321 0.0000431537
23212 22672.24964 17323.64986 0.0000430812
23692 22713.22958 17309.34455 0.0000422083
23846 22746.1201 17295.03019 0.0000419358
23828 22812.98419 17280.70631 0.0000419674
24088 22942.79279 17266.37192 0.0000415144
24290 23143.96633 17252.02945 0.0000411692
24320 23402.2168 17237.67939 0.0000411184
24348 23682.50856 17223.32124 0.0000410711
24683 23939.24729 17208.95696 0.0000405137
24488 24137.23457 17194.58654 0.0000408363
24732 24273.4266 17180.21095 0.0000404334
24906 24380.91261 17165.83068 0.000040151
25045 24510.27208 17151.44425 0.0000399281
25568 24703.76898 17137.05508 0.0000391114
25709 24977.72863 17122.66316 0.0000388969
25921 25316.683 17108.26898 0.0000385788
26128 25678.80811 17093.87107 0.0000382731
26527 26015.19647 17079.47235 0.0000376974
26517 26298.95452 17065.07234 0.0000377117
26692 26544.98532 17050.67248 0.0000374644
27192 26801.38716 17036.27229 0.0000367755
27648 27118.33074 17021.87322 0.000036169
27956 27518.43071 17007.47382 0.0000357705
28316 27985.23352 16993.07699 0.0000353157
29188 28475.02078 16978.68324 0.0000342607
29344 28948.02435 16964.29059 0.0000340785
29902 29399.90057 16949.90197 0.0000334426
30326 29865.41511 16935.5169 0.000032975
30715 30388.45002 16921.13536 0.0000325574
31171 30985.68397 16906.7598 0.0000320811
31832 31635.53752 16892.38874 0.0000314149
32209 32300.40746 16878.02267 0.0000310472
32892 32960.02211 16863.6645 0.0000304025
33964 33619.44517 16849.30986 0.0000294429
34088 34281.68751 16834.96506 0.0000293358
34883 34917.09458 16820.62719 0.0000286673
34668 35462.16969 16806.29624 0.000028845
34856 35838.2089 16791.97464 0.0000286895
35196 35960.00928 16777.66044 0.0000284123
34963 35736.93047 16763.35705 0.0000286017
34730 35095.49269 16749.06299 0.0000287936
34350 34023.20473 16734.77876 0.0000291121
33921 32596.30283 16720.50582 0.0000294803
33184 30962.03613 16706.24367 0.000030135
32072 29284.92509 16691.99279 0.0000311798
31201 27695.26 16677.75318 0.0000320503
30304 26268.03333 16663.5263 0.0000329989
28973 25029.72168 16649.31313 0.0000345149
27220 23975.81187 16635.11072 0.0000367377
26510 23086.73746 16620.9225 0.0000377216
25414 22338.33291 16606.74796 0.0000393484
24294 21707.40813 16592.58906 0.0000411624
23389 21173.94527 16578.44385 0.0000427551
22406 20721.41736 16564.31328 0.0000446309
21215 20336.30083 16550.19785 0.0000471365
20913 20007.54521 16536.09804 0.0000478171
20121 19726.16049 16522.01531 0.0000496993
19182 19484.90791 16507.94819 0.0000521322
19155 19277.93639 16493.89716 0.0000522057
18839 19100.32346 16479.86418 0.0000530814
18247 18947.50282 16465.84875 0.0000548035
18236 18814.82801 16451.84939 0.0000548366
17979 18697.27847 16437.86953 0.0000556204
17442 18590.07409 16423.9077 0.0000573329
17421 18489.54705 16409.96486 0.000057402
17288 18394.11567 16396.04004 0.0000578436
17308 18304.3163 16382.13567 0.0000577768
17595 18221.79951 16368.25126 0.0000568343
17167 18148.12416 16354.38437 0.0000582513
17289 18084.16096 16340.53938 0.0000578402
17447 18030.1985 16326.71482 0.0000573164
17241 17986.35257 16312.91265 0.0000580013
17327 17952.68417 16299.12944 0.0000577134
17332 17928.81957 16285.36714 0.0000576967
17149 17913.25244 16271.62818 0.0000583124
17311 17900.73045 16257.90964 0.0000577667
17306 17890.77067 16244.21395 0.0000577834
17078 17876.496 16230.54061 0.0000585549
16943 17855.05582 16216.8906 0.0000590214
17063 17827.10695 16203.26294 0.0000586063
17001 17796.34877 16189.65811 0.0000588201
17147 17767.51849 16176.07758 0.0000583192
17207 17744.47265 16162.51937 0.0000581159
17106 17729.55617 16148.98692 0.000058459
17249 17724.03054 16135.47777 0.0000579744
17294 17728.66182 16121.99289 0.0000578235
17375 17743.56921 16108.5318 0.000057554
17422 17767.32225 16095.09741 0.0000573987
17353 17795.9979 16081.68679 0.0000576269
17146 17823.28993 16068.3019 0.0000583226
17194 17842.37841 16054.94175 0.0000581598
17321 17849.14537 16041.60877 0.0000577334
17504 17844.59816 16028.29955 0.0000571298
17595 17834.36488 16015.01799 0.0000568343
17528 17825.81052 16001.76261 0.0000570516
17947 17825.04323 15988.53293 0.0000557196
17642 17835.73263 15975.33041 0.0000566829
17706 17859.49581 15962.15504 0.000056478
17823 17896.49494 15949.00583 0.0000561073
17811 17945.10503 15935.88378 0.0000561451
17817 18000.82279 15922.79032 0.0000561262
17908 18055.95247 15909.72351 0.000055841
17988 18101.66183 15896.68432 0.0000555926
17908 18132.22658 15883.67323 0.000055841
18044 18148.69452 15870.69023 0.0000554201
18131 18158.72343 15857.73582 0.0000551542
17842 18172.65116 15844.80852 0.0000560475
18008 18199.04924 15831.91077 0.0000555309
18138 18242.48024 15819.04013 0.0000551329
18126 18303.54099 15806.20049 0.0000551694
18207 18379.48959 15793.38794 0.0000549239
18390 18464.28513 15780.60542 0.0000543774
18342 18548.79118 15767.85242 0.0000545197
18698 18623.23304 15755.12797 0.0000534817
18464 18682.20154 15742.43206 0.0000541594
18747 18728.72847 15729.76762 0.0000533419
18687 18773.46591 15717.13221 0.0000535131
18747 18829.25888 15704.52581 0.0000533419
18838 18905.27194 15691.94989 0.0000530842
19098 19003.96096 15679.40444 0.0000523615
18922 19120.96559 15666.88947 0.0000528485
19009 19246.79438 15654.40252 0.0000526067
19378 19369.73658 15641.94798 0.0000516049
19360 19480.8332 15629.52292 0.0000516529
19286 19579.55025 15617.12783 0.0000518511
19568 19675.63442 15604.76466 0.0000511038
19702 19784.2752 15592.4329 0.0000507563
19890 19917.59329 15580.12963 0.0000502765
20231 20078.18269 15567.85973 0.0000494291
20154 20258.14444 15555.61977 0.0000496179
20213 20443.95495 15543.41024 0.0000494731
20533 20624.98783 15531.23161 0.0000487021
20684 20800.88905 15519.08585 0.0000483465
20725 20981.95155 15506.97002 0.0000482509
21022 21180.96563 15494.88606 0.0000475692
21225 21402.35901 15482.83398 0.0000471143
21393 21637.12561 15470.81278 0.0000467443
21355 21867.5583 15458.82296 0.0000468274
21731 22077.12006 15446.865 0.0000460172
21809 22255.41799 15434.93987 0.0000458526
21839 22392.75237 15423.04512 0.0000457896
21900 22471.28773 15411.18222 0.0000456621
22043 22464.40153 15399.35165 0.0000453659
22397 22346.83647 15387.55243 0.0000446488
22011 22107.85484 15375.78602 0.0000454318
21719 21758.47115 15364.0512 0.0000460426
21635 21328.13809 15352.3482 0.0000462214
21243 20853.05215 15340.67726 0.0000470743
20963 20364.06803 15329.03937 0.0000477031
20899 19881.43 15317.43279 0.0000478492
20223 19416.57363 15305.85779 0.0000494486
20119 18976.66976 15294.31653 0.0000497043
19857 18567.83736 15282.80709 0.0000503601
19235 18195.47966 15271.32968 0.0000519886
18851 17862.94906 15259.88406 0.0000530476
18554 17570.65749 15248.4712 0.0000538967
18037 17316.39324 15237.09087 0.0000554416
17709 17096.33248 15225.7428 0.0000564685
17513 16906.03747 15214.42797 0.0000571004
17104 16741.12948 15203.14442 0.0000584659
16956 16597.64313 15191.89387 0.0000589762
16668 16472.14639 15180.67556 0.0000599952
16428 16361.74554 15169.48999 0.0000608717
16143 16264.02554 15158.33666 0.0000619464
16005 16176.97995 15147.21582 0.0000624805
15817 16098.93953 15136.12745 0.0000632231
15672 16028.51843 15125.07181 0.0000638081
15437 15964.57674 15114.04863 0.0000647794
15428 15906.1958 15103.05768 0.0000648172
15319 15852.64487 15092.09993 0.0000652784
14942 15803.34689 15081.17438 0.0000669254
15076 15757.83513 15070.28057 0.0000663306
14995 15715.72183 15059.42042 0.0000666889
15113 15676.67054 15048.59223 0.0000661682
14615 15640.38679 15037.79648 0.0000684229
14835 15606.61742 15027.03317 0.0000674082
14893 15575.09203 15016.30181 0.0000671456
14567 15545.58023 15005.60459 0.0000686483
14636 15517.82126 14994.93832 0.0000683247
14549 15491.5352 14984.30497 0.0000687332
14443 15466.42286 14973.70404 0.0000692377
14507 15442.20023 14963.13601 0.0000689322
14499 15418.65953 14952.59966 0.0000689703
14325 15395.72106 14942.09595 0.000069808
14670 15373.41968 14931.62368 0.0000681663
14447 15351.88655 14921.18526 0.0000692185
14557 15331.25952 14910.77875 0.0000686955
14453 15311.65552 14900.40415 0.0000691898
14614 15293.1444 14890.06168 0.0000684275
14310 15275.74766 14879.7516 0.0000698812
14277 15259.4378 14869.47439 0.0000700427
14274 15244.12782 14859.22857 0.0000700574
14216 15229.66018 14849.01512 0.0000703433
14320 15215.79072 14838.8338 0.0000698324
14447 15202.20176 14828.68459 0.0000692185
14280 15188.56608 14818.56725 0.000070028
14377 15174.63277 14808.48178 0.0000695555
14606 15160.3577 14798.42866 0.000068465
13996 15145.91108 14788.40739 0.000071449
14093 15131.61677 14778.41798 0.0000709572
14531 15117.8434 14768.46067 0.0000688184
14404 15104.89341 14758.53496 0.0000694252
14381 15092.98769 14748.64084 0.0000695362
14586 15082.23091 14738.77881 0.0000685589
14394 15072.61615 14728.94837 0.0000694734
14245 15064.01518 14719.15 0.0000702001
14299 15056.14515 14709.38224 0.000069935
14375 15048.59656 14699.64679 0.0000695652
14480 15040.87735 14689.94242 0.0000690608
14411 15032.55864 14680.27011 0.0000693914
14269 15023.43536 14670.6284 0.000070082
14299 15013.62547 14661.01898 0.000069935
14435 15003.51809 14651.44014 0.0000692761
14224 14993.63673 14641.89359 0.0000703037
14436 14984.48632 14632.37737 0.0000692713
14469 14976.46115 14622.89245 0.0000691133
14146 14969.79028 14613.43883 0.0000706914
14380 14964.49783 14604.01602 0.000069541
14233 14960.37605 14594.6245 0.0000702593
14453 14956.98626 14585.26378 0.0000691898
14437 14953.73876 14575.9341 0.0000692665
14284 14950.0717 14566.63521 0.0000700084
14354 14945.6814 14557.36759 0.000069667
14522 14940.66307 14548.12954 0.000068861
14338 14935.45628 14538.923 0.0000697447
14448 14930.62815 14529.74699 0.0000692137
14389 14926.64779 14520.60176 0.0000694975
14275 14923.76181 14511.48656 0.0000700525
14386 14921.97476 14502.40212 0.000069512
14249 14921.06467 14493.34772 0.0000701804
14428 14920.62151 14484.32456 0.0000693097
14324 14920.14247 14475.33044 0.0000698129
14313 14919.25396 14466.36707 0.0000698666
14436 14917.96028 14457.4342 0.0000692713
14267 14916.76244 14448.5311 0.0000700918
14304 14916.46859 14439.65776 0.0000699105
14460 14917.89104 14430.81442 0.0000691563
14623 14921.46142 14422.00108 0.0000683854
14543 14927.02637 14413.21748 0.0000687616
14600 14933.8437 14404.46388 0.0000684932
14456 14940.82789 14395.74002 0.0000691754
14057 14946.986 14387.04541 0.0000711389
14362 14951.94217 14378.38029 0.0000696282
14624 14956.12934 14369.74515 0.0000683807
14588 14960.53028 14361.13899 0.0000685495
14862 14966.11943 14352.56257 0.0000672857
14642 14973.36434 14344.01488 0.0000682967
14759 14982.05221 14335.49667 0.0000677553
14965 14991.51985 14327.00744 0.0000668226
14855 15000.98642 14318.54767 0.0000673174
15013 15009.70713 14310.11687 0.0000666089
15015 15016.7769 14301.71455 0.0000666001
15028 15020.81801 14293.3412 0.0000665425
14957 15019.96529 14284.9968 0.0000668583
15140 15012.32597 14276.68137 0.0000660502
15023 14996.67184 14268.39366 0.0000665646
15063 14973.00043 14260.13491 0.0000663878
15007 14942.68333 14251.9051 0.0000666356
14801 14908.15855 14243.70375 0.000067563
14903 14872.31599 14235.53011 0.0000671006
15043 14837.7498 14227.38541 0.0000664761
14791 14806.3165 14219.26866 0.0000676087
14573 14778.94804 14211.18011 0.0000686201
14877 14755.71073 14203.11901 0.0000672179
14466 14736.04999 14195.08586 0.0000691276
14400 14719.05958 14187.08138 0.0000694444
14667 14703.82686 14179.10459 0.0000681803
14556 14689.76558 14171.15549 0.0000687002
14263 14676.79449 14163.23432 0.0000701115
14715 14665.27679 14155.34034 0.0000679579
14403 14655.77921 14147.47331 0.00006943
14306 14648.798 14139.63468 0.0000699007
14433 14644.55459 14131.82299 0.0000692857
14519 14642.90685 14124.03872 0.0000688753
14534 14643.33725 14116.28187 0.0000688042
14633 14645.04988 14108.55194 0.0000683387
14489 14647.20031 14100.84894 0.0000690179
14457 14649.22388 14093.17334 0.0000691706
14496 14651.10653 14085.52442 0.0000689845
14412 14653.42378 14077.9024 0.0000693866
14563 14657.07682 14070.30681 0.0000686672
14498 14662.88507 14062.73836 0.000068975
14467 14671.23045 14055.19658 0.0000691228
14486 14681.88701 14047.68144 0.0000690322
14502 14694.10695 14040.19222 0.000068956
14523 14706.94075 14032.7294 0.0000688563
14445 14719.64363 14025.29323 0.0000692281
14730 14732.07412 14017.8832 0.0000678887
14404 14744.65543 14010.49884 0.0000694252
14621 14758.02201 14003.1411 0.0000683948
14828 14772.53034 13995.80926 0.00006744
14704 14787.95806 13988.50283 0.0000680087
14687 14803.56081 13981.22276 0.0000680874
14987 14818.41876 13973.96859 0.0000667245
14875 14831.62078 13966.73981 0.0000672269
14776 14842.2868 13959.53641 0.0000676773
14770 14849.2635 13952.35889 0.0000677048
14743 14850.9662 13945.207 0.0000678288
14923 14845.59372 13938.07975 0.0000670107
15059 14831.66276 13930.97836 0.0000664055
14883 14808.54954 13923.90186 0.0000671908
14910 14776.87126 13916.85097 0.0000670691
14934 14738.47814 13909.82471 0.0000669613
14906 14696.09192 13902.82357 0.0000670871
14944 14652.69382 13895.84729 0.0000669165
14809 14610.94181 13888.89564 0.0000675265
14941 14572.82801 13881.96885 0.0000669299
14827 14539.60006 13875.06667 0.0000674445
14849 14511.85933 13868.18935 0.0000673446
14819 14489.71009 13861.3359 0.0000674809
14719 14472.89484 13854.50754 0.0000679394
14448 14460.87166 13847.7033 0.0000692137
14675 14452.86252 13840.92341 0.0000681431
14823 14447.89509 13834.16737 0.0000674627
14589 14444.8984 13827.43593 0.0000685448
14641 14442.87526 13820.72834 0.0000683013
14710 14441.13925 13814.0446 0.000067981
14536 14439.50955 13807.38495 0.0000687947
14701 14438.36416 13800.7489 0.0000680226
14782 14438.46957 13794.1362 0.0000676498
14697 14440.77152 13787.54832 0.0000680411
14657 14446.14344 13780.9828 0.0000682268
14582 14455.225 13774.44135 0.0000685777
14639 14468.33151 13767.923 0.0000683107
14657 14485.40857 13761.42774 0.0000682268
14574 14505.99883 13754.95654 0.0000686153
14713 14529.23239 13748.50818 0.0000679671
14721 14553.89059 13742.08265 0.0000679302
14846 14578.56873 13735.6802 0.0000673582
14719 14601.93973 13729.30107 0.0000679394
14751 14623.08832 13722.94452 0.000067792
14978 14641.73488 13716.61078 0.0000667646
14955 14658.43898 13710.29987 0.0000668673
14743 14674.45514 13704.01153 0.0000678288
14804 14691.42769 13697.74575 0.0000675493
15041 14710.97123 13691.50205 0.0000664849
15087 14734.32893 13685.28116 0.0000662822
14966 14762.22599 13679.08306 0.0000668181
15092 14794.94003 13672.90703 0.0000662603
15316 14832.47898 13666.75233 0.0000652912
15026 14874.69589 13660.62066 0.0000665513
15406 14921.20028 13654.51056 0.0000649098
15079 14971.10245 13648.42252 0.0000663174
15304 15022.77506 13642.35603 0.0000653424
15505 15073.9052 13636.31207 0.0000644953
15336 15121.97696 13630.28918 0.0000652061
15455 15165.09536 13624.28833 0.000064704
15636 15202.75557 13618.30902 0.000063955
15657 15236.11958 13612.3515 0.0000638692
15745 15267.59235 13606.41455 0.0000635122
15774 15299.93175 13600.49986 0.0000633955
15978 15335.28527 13594.60548 0.0000625861
15823 15374.72334 13588.73313 0.0000631991
15790 15418.1007 13582.88156 0.0000633312
16119 15464.25754 13577.05103 0.0000620386
15803 15511.26243 13571.24178 0.0000632791
15972 15556.64733 13565.45331 0.0000626096
16032 15597.73491 13559.68537 0.0000623752
15763 15632.15869 13553.93895 0.0000634397
16036 15658.55244 13548.21207 0.0000623597
15953 15677.19853 13542.50695 0.0000626841
15869 15690.32402 13536.82186 0.0000630159
15942 15701.81651 13531.1568 0.0000627274
16002 15716.43844 13525.5125 0.0000624922
15949 15738.85641 13519.88871 0.0000626999
16252 15772.75771 13514.28495 0.0000615309
16199 15820.21933 13508.70144 0.0000617322
16338 15881.34979 13503.1382 0.000061207
16418 15954.24089 13497.59472 0.0000609088
16168 16035.34068 13492.0715 0.0000618506
16290 16120.32747 13486.56828 0.0000613874
16579 16205.41727 13481.08409 0.0000603173
16512 16288.65491 13475.62062 0.000060562
16597 16370.5437 13470.17593 0.0000602519
16822 16453.66982 13464.75148 0.000059446
16630 16541.5497 13459.34653 0.0000601323
17005 16637.35705 13453.96083 0.0000588062
17029 16742.99889 13448.59462 0.0000587234
17047 16858.69646 13443.24766 0.0000586613
17529 16982.99883 13437.91995 0.0000570483
17456 17113.4035 13432.61147 0.0000572869
17553 17247.48289 13427.32223 0.0000569703
17482 17384.25618 13422.05222 0.0000572017
17598 17524.98569 13416.80022 0.0000568246
17921 17672.7205 13411.56818 0.0000558005
17861 17830.61687 13406.35464 0.0000559879
18150 17999.8869 13401.15958 0.0000550964
18302 18178.44974 13395.98374 0.0000546388
18398 18360.93099 13390.82662 0.0000543537
18456 18540.24515 13385.68749 0.0000541829
18823 18709.75573 13380.5666 0.0000531265
18822 18864.81087 13375.46491 0.0000531293
19306 19002.54458 13370.3812 0.0000517974
19463 19120.1303 13365.31571 0.0000513795
19338 19212.88206 13360.26893 0.0000517117
19769 19273.67167 13355.23963 0.0000505842
19820 19294.09071 13350.22879 0.0000504541
19680 19266.66224 13345.23627 0.000050813
20025 19187.08484 13340.26099 0.0000499376
19765 19055.99458 13335.30403 0.0000505945
19657 18879.70112 13330.36502 0.0000508725
19809 18669.64406 13325.44361 0.0000504821
19483 18440.5159 13320.54014 0.0000513268
19266 18207.68612 13315.654 0.0000519049
19394 17984.88165 13310.78532 0.0000515623
18743 17782.74697 13305.93446 0.0000533533
18756 17608.33202 13301.10104 0.0000533163
18578 17465.22468 13296.2847 0.0000538271
18442 17353.95423 13291.48569 0.0000542241
18513 17272.53207 13286.70411 0.0000540161
18263 17217.22893 13281.93947 0.0000547555
18043 17183.69648 13277.19215 0.0000554232
17927 17168.22096 13272.46189 0.0000557818
17984 17168.60093 13267.74869 0.000055605
18194 17184.14507 13263.05218 0.0000549632
18039 17214.83572 13258.37248 0.0000554354
18227 17260.13507 13253.70983 0.0000548637
18539 17318.28696 13249.06387 0.0000539403
18515 17386.33817 13244.43433 0.0000540103
18863 17460.81148 13239.82172 0.0000530138
18863 17538.40367 13235.22565 0.0000530138
18893 17616.12514 13230.64576 0.0000529297
18999 17690.71093 13226.08218 0.0000526343
19205 17757.74753 13221.53562 0.0000520698
18989 17811.31237 13217.00487 0.0000526621
19111 17844.64148 13212.49028 0.0000523259
19498 17851.64914 13207.99211 0.0000512873
19353 17828.64422 13203.50973 0.0000516716
19469 17775.58301 13199.04363 0.0000513637
19021 17696.42601 13194.59369 0.0000525735
19299 17598.41347 13190.15929 0.0000518162
18886 17490.37404 13185.74116 0.0000529493
18405 17380.64937 13181.33881 0.0000543331
18373 17275.5271 13176.95187 0.0000544277
18075 17178.82357 13172.58108 0.000055325
17530 17092.46932 13168.22556 0.0000570451
17634 17017.43084 13163.88569 0.0000567086
17169 16954.15216 13159.5611 0.0000582445
17051 16902.20746 13155.2524 0.0000586476
17267 16859.55422 13150.95884 0.0000579139
16588 16822.12639 13146.68068 0.0000602845
16471 16784.27846 13142.41777 0.0000607128
16666 16739.96731 13138.17013 0.0000600024
16403 16684.14738 13133.93763 0.0000609645
16191 16613.62982 13129.72014 0.0000617627
16314 16527.16186 13125.51778 0.000061297
16332 16424.84168 13121.33055 0.0000612295
16084 16307.32142 13117.1582 0.0000621736
15997 16175.25969 13113.00072 0.0000625117
15994 16029.26745 13108.85788 0.0000625234
16107 15870.27192 13104.72979 0.0000620848
15928 15700.03354 13100.61681 0.0000627825
15812 15521.50811 13096.51796 0.0000632431
15899 15338.81977 13092.4341 0.000062897
15545 15156.74568 13088.36436 0.0000643294
15697 14979.94357 13084.30961 0.0000637064
15491 14812.23989 13080.26873 0.0000645536
15286 14656.26435 13076.24295 0.0000654193
15122 14513.42597 13072.23104 0.0000661288
14982 14384.12751 13068.23324 0.0000667468
14845 14268.05268 13064.24967 0.0000673627
14625 14164.43362 13060.2807 0.0000683761
14432 14072.25777 13056.32534 0.0000692905
14308 13990.41385 13052.38433 0.000069891
14135 13917.7792 13048.45718 0.0000707464
14168 13853.27549 13044.54412 0.0000705816
13963 13795.89688 13040.64466 0.0000716178
14080 13744.72646 13036.75917 0.0000710227
13972 13698.94117 13032.88764 0.0000715717
13795 13657.81157 13029.02971 0.00007249
13742 13620.70361 13025.18538 0.0000727696
13690 13587.05137 13021.35475 0.000073046
13595 13556.37952 13017.53771 0.0000735565
13677 13528.27526 13013.73413 0.0000731154
13551 13502.38384 13009.94377 0.0000737953
13611 13478.40786 13006.16698 0.00007347
13575 13456.10004 13002.40402 0.0000736648
13493 13435.25865 12998.65389 0.0000741125
13507 13415.72494 12994.91697 0.0000740357
13637 13397.37413 12991.19324 0.0000733299
13260 13380.11193 12987.48308 0.0000754148
13410 13363.84199 12983.78563 0.0000745712
13587 13348.49781 12980.10125 0.0000735998
13434 13334.01161 12976.4303 0.000074438
13432 13320.31616 12972.77168 0.0000744491
13524 13307.34592 12969.12612 0.0000739426
13524 13295.03262 12965.4935 0.0000739426
13579 13283.30831 12961.87393 0.0000736431
13568 13272.10459 12958.26705 0.0000737028
13457 13261.36293 12954.67261 0.0000743108
13401 13251.03229 12951.09085 0.0000746213
13372 13241.08261 12947.52213 0.0000747831
13714 13231.50302 12943.96536 0.0000729182
13573 13222.29427 12940.4215 0.0000736757
13558 13213.46344 12936.88982 0.0000737572
13766 13205.02234 12933.37093 0.0000726427
13845 13196.96033 12929.8641 0.0000722282
13716 13189.27048 12926.36968 0.0000729076
13493 13181.92864 12922.88768 0.0000741125
13541 13174.89976 12919.41784 0.0000738498
13656 13168.14323 12915.95993 0.0000732279
13637 13161.62095 12912.51417 0.0000733299
13556 13155.31185 12909.0807 0.0000737681
13737 13149.19402 12905.65914 0.0000727961
13796 13142.88376 12902.2496 0.0000724848
13768 13137.19725 12898.85198 0.0000726322
14025 13131.75588 12895.46663 0.0000713012
13718 13126.56796 12892.09244 0.0000728969
13595 13121.62636 12888.73052 0.0000735565
13975 13116.91581 12885.38 0.0000715564
13899 13112.37304 12882.04162 0.0000719476
13929 13107.96585 12878.71465 0.0000717927
14130 13103.65683 12875.39931 0.0000707714
14108 13099.41853 12872.09562 0.0000708818
14010 13095.22965 12868.80344 0.0000713776
14242 13091.0654 12865.52265 0.0000702149
14199 13086.89697 12862.2535 0.0000704275
14133 13082.6498 12858.9956 0.0000707564
14205 13078.26677 12855.74897 0.0000703977
14091 13073.68199 12852.5136 0.0000709673
14221 13068.84402 12849.28972 0.0000703185
14157 13063.72645 12846.0771 0.0000706364
14175 13058.33563 12842.87548 0.0000705467
14068 13052.71177 12839.68511 0.0000710833
13994 13046.92912 12836.50573 0.0000714592
14038 13041.08507 12833.3376 0.0000712352
13909 13035.28136 12830.1801 0.0000718959
13938 13029.61621 12827.03383 0.0000717463
13616 13024.16786 12823.89831 0.000073443
13809 13018.99279 12820.7739 0.0000724165
13630 13014.12539 12817.65998 0.0000733676
13569 13009.58284 12814.55729 0.0000736974
13551 13005.36737 12811.46509 0.0000737953
13443 13001.47388 12808.38362 0.0000743882
13230 12997.8989 12805.31288 0.0000755858
13318 12994.62923 12802.2525 0.0000750863
13146 12991.67104 12799.20296 0.0000760688
13286 12989.03304 12796.16378 0.0000752672
13357 12986.73789 12793.13544 0.0000748671
13354 12984.79819 12790.11733 0.0000748839
13193 12983.24374 12787.10957 0.0000757978
13274 12982.0979 12784.11227 0.0000753352
13120 12981.38188 12781.12555 0.0000762195
13187 12981.11216 12778.14869 0.0000758323
13256 12981.29838 12775.18216 0.0000754375
13151 12981.94224 12772.22597 0.0000760398
13082 12983.03552 12769.28011 0.0000764409
13259 12984.55509 12766.34446 0.0000754205
13034 12986.46426 12763.41827 0.0000767224
13152 12988.71829 12760.50266 0.0000760341
13094 12991.26462 12757.597 0.0000763709
13100 12994.05892 12754.70141 0.0000763359
13057 12997.07985 12751.8154 0.0000765873
13091 13000.30154 12748.93959 0.0000763884
13229 13003.74441 12746.0736 0.0000755915
13259 13007.45298 12743.21755 0.0000754205
13080 13011.48717 12740.37095 0.0000764526
13238 13015.92232 12737.53429 0.0000755401
13176 13019.44335 12734.70732 0.0000758956
13164 13024.88536 12731.88991 0.0000759648
13092 13030.89164 12729.08243 0.0000763825
13078 13037.46774 12726.28439 0.0000764643
13304 13044.59292 12723.49603 0.0000751654
13177 13052.23099 12720.71673 0.0000758898
13426 13060.33452 12717.94735 0.0000744823
13605 13068.85483 12715.18728 0.0000735024
13401 13077.73885 12712.43664 0.0000746213
13228 13086.93715 12709.69529 0.0000755972
13320 13096.40986 12706.96349 0.0000750751
13324 13106.13033 12704.24086 0.0000750525
13360 13116.115 12701.52752 0.0000748503
13273 13126.43211 12698.82348 0.0000753409
13432 13137.20375 12696.12847 0.0000744491
13405 13148.58856 12693.44263 0.000074599
13423 13160.73337 12690.76608 0.000074499
13276 13173.72737 12688.09843 0.0000753239
13047 13187.57786 12685.43982 0.000076646
13094 13202.20287 12682.79049 0.0000763709
13325 13217.44954 12680.14982 0.0000750469
13222 13233.14388 12677.51817 0.0000756315
13165 13249.14708 12674.89567 0.000075959
13364 13265.34009 12672.28183 0.0000748279
13337 13281.68436 12669.67676 0.0000749794
13380 13298.19066 12667.08058 0.0000747384
13214 13314.91746 12664.49318 0.0000756773
13435 13331.9884 12661.91454 0.0000744325
13515 13349.60811 12659.34467 0.0000739919
13420 13368.05835 12656.78343 0.0000745156
13510 13387.66488 12654.23071 0.0000740192
13551 13408.74648 12651.68675 0.0000737953
13403 13431.55905 12649.15094 0.0000746102
13492 13456.26902 12646.62412 0.000074118
13518 13482.90711 12644.10592 0.0000739754
13605 13511.33673 12641.59575 0.0000735024
13251 13541.2324 12639.09419 0.000075466
13456 13572.09933 12636.60114 0.0000743163
13719 13603.34304 12634.11633 0.0000728916
13717 13634.42713 12631.63966 0.0000729022
13799 13665.03342 12629.17147 0.000072469
13703 13695.17115 12626.7119 0.0000729767
13655 13725.24061 12624.26008 0.0000732332
13606 13755.93338 12621.81662 0.000073497
13631 13788.05467 12619.3814 0.0000733622
13796 13822.30196 12616.95429 0.0000724848
13758 13859.06517 12614.53505 0.000072685
13737 13898.30125 12612.12416 0.0000727961
13929 13939.50648 12609.72125 0.0000717927
13708 13981.8023 12607.32645 0.0000729501
13770 14024.11997 12604.9395 0.0000726216
13948 14065.48574 12602.56041 0.0000716949
13887 14105.31422 12600.18954 0.0000720098
14060 14143.63785 12597.82639 0.0000711238
14016 14181.14564 12595.47109 0.000071347
14236 14219.00119 12593.12352 0.0000702445
14193 14258.49899 12590.78391 0.0000704573
14146 14300.68841 12588.45189 0.0000706914
14168 14346.0933 12586.12784 0.0000705816
14045 14394.5923 12583.81113 0.0000711997
14475 14445.46374 12581.50262 0.0000690846
14100 14497.54502 12579.20133 0.000070922
14295 14549.41948 12576.90775 0.0000699545
14497 14599.55668 12574.62187 0.0000689798
14445 14646.37043 12572.34345 0.0000692281
14530 14688.21323 12570.07261 0.0000688231
14638 14723.35916 12567.80922 0.0000683153
14651 14750.01155 12565.55328 0.0000682547
14680 14766.3498 12563.30491 0.0000681199
14704 14770.6156 12561.06374 0.0000680087
14734 14761.24356 12558.83002 0.0000678702
14547 14737.04353 12556.60373 0.0000687427
14621 14697.41076 12554.38477 0.0000683948
14795 14642.48656 12552.17299 0.0000675904
14511 14573.18037 12549.96841 0.0000689132
14575 14489.79917 12547.77114 0.0000686106
14413 14396.81076 12545.58117 0.0000693818
14608 14295.22839 12543.39839 0.0000684556
14373 14187.49001 12541.22254 0.0000695749
14232 14076.15606 12539.054 0.0000702642
14214 13963.80903 12536.89263 0.0000703532
14038 13852.89522 12534.73807 0.0000712352
13807 13745.55291 12532.5908 0.000072427
13818 13643.46062 12530.45058 0.0000723694
13605 13547.80861 12528.31716 0.0000735024
13432 13459.30381 12526.19055 0.0000744491
13503 13378.24645 12524.07133 0.0000740576
13285 13304.6205 12521.95855 0.0000752729
13170 13238.18621 12519.85292 0.0000759301
13059 13178.55408 12517.75384 0.0000765755
13206 13125.24998 12515.66192 0.0000757232
13002 13077.74165 12513.57653 0.0000769112
12872 13035.49239 12511.49805 0.000077688
12824 12997.97476 12509.42647 0.0000779788
12746 12964.65344 12507.36143 0.000078456
12752 12935.04885 12505.30304 0.0000784191
12498 12908.70929 12503.25143 0.0000800128
12962 12885.22477 12501.20634 0.0000771486
12737 12864.23035 12499.1679 0.0000785114
12772 12845.40529 12497.13599 0.0000782963
12783 12828.46984 12495.1106 0.0000782289
12673 12813.18006 12493.09184 0.0000789079
12574 12799.32225 12491.07961 0.0000795292
12656 12786.71214 12489.07376 0.0000790139
12617 12775.18212 12487.07443 0.0000792581
12463 12764.5971 12485.08149 0.0000802375
12659 12754.84288 12483.09481 0.0000789952
12632 12745.82814 12481.115 0.000079164
12660 12737.47981 12479.14109 0.0000789889
12470 12729.74384 12477.1738 0.0000801925
12533 12722.58026 12475.2124 0.0000797894
12590 12715.96421 12473.25749 0.0000794281
12499 12709.87975 12471.30872 0.0000800064
12542 12704.31798 12469.36668 0.0000797321
12534 12699.26664 12467.4304 0.000079783
12567 12694.70612 12465.50036 0.0000795735
12464 12690.28567 12463.57657 0.0000802311
12637 12686.58816 12461.65877 0.0000791327
12544 12683.23275 12459.74709 0.0000797194
12536 12680.15075 12457.84177 0.0000797703
12647 12677.28005 12455.94206 0.0000790701
12717 12674.58108 12454.04884 0.0000786349
12558 12672.04309 12452.16123 0.0000796305
12663 12669.68829 12450.27973 0.0000789702
12521 12667.56144 12448.40433 0.0000798658
12345 12665.71578 12446.53479 0.0000810045
12612 12664.1919 12444.6711 0.0000792896
12355 12663.0116 12442.81339 0.0000809389
12343 12662.16497 12440.96165 0.0000810176
12503 12661.61405 12439.11551 0.0000799808
12486 12661.2969 12437.27535 0.0000800897
12378 12661.13565 12435.44102 0.0000807885
12485 12661.04489 12433.61242 0.0000800961
12540 12660.93943 12431.78941 0.0000797448
12460 12660.74115 12429.97236 0.0000802568
12660 12660.38694 12428.16115 0.0000789889
12555 12659.83579 12426.35516 0.0000796495
12696 12659.07394 12424.55513 0.000078765
12512 12658.12365 12422.7608 0.0000799233
12510 12656.9939 12420.97193 0.0000799361
12600 12655.74057 12419.18877 0.0000793651
12427 12654.41167 12417.41118 0.0000804699
12555 12653.05214 12415.63893 0.0000796495
12370 12651.69853 12413.87262 0.0000808407
12234 12650.37574 12412.11152 0.0000817394
12429 12649.10124 12410.35586 0.000080457
12375 12647.89028 12408.6059 0.0000808081
12502 12646.75819 12406.86126 0.0000799872
12669 12645.71922 12405.12218 0.0000789328
12368 12644.77379 12403.38842 0.0000808538
12416 12643.89505 12401.66004 0.0000805412
12620 12643.01615 12399.93685 0.0000792393
12457 12642.0292 12398.2191 0.0000802761
12400 12640.79339 12396.50666 0.0000806452
12474 12639.15411 12394.79952 0.0000801667
12348 12636.96381 12393.09775 0.0000809848
12415 12634.10149 12391.40111 0.0000805477
12555 12630.48838 12389.7097 0.0000796495
12375 12626.10037 12388.02366 0.0000808081
12390 12620.97638 12386.34261 0.0000807103
12325 12615.22202 12384.66686 0.0000811359
12452 12609.00064 12382.99609 0.0000803084
12372 12602.51475 12381.33068 0.0000808277
12577 12595.97883 12379.67038 0.0000795102
12459 12589.59499 12378.01499 0.0000802633
12394 12583.5345 12376.36472 0.0000806842
12438 12577.92782 12374.71966 0.0000803988
12251 12572.86221 12373.0794 0.000081626
12241 12568.38524 12371.4443 0.0000816927
12470 12564.50815 12369.81411 0.0000801925
12188 12561.21169 12368.18889 0.0000820479
12319 12558.45132 12366.56858 0.0000811754
12362 12556.16359 12364.95324 0.0000808931
12266 12554.27447 12363.34298 0.0000815262
12237 12552.70903 12361.73739 0.0000817194
12225 12551.40483 12360.13675 0.0000817996
12231 12550.32154 12358.54089 0.0000817595
12373 12549.44896 12356.95005 0.0000808211
12151 12548.80649 12355.36386 0.0000822978
12150 12548.43803 12353.78238 0.0000823045
12443 12548.40092 12352.20592 0.0000803665
12537 12548.75256 12350.63403 0.0000797639
12235 12549.5405 12349.06698 0.0000817327
12477 12550.79269 12347.50456 0.0000801475
12424 12552.51187 12345.94691 0.0000804894
12317 12554.67152 12344.39395 0.0000811886
12617 12557.21516 12342.84557 0.0000792581
12452 12560.05924 12341.30176 0.0000803084
12505 12563.10148 12339.76282 0.000079968
12445 12566.23452 12338.22821 0.0000803536
12461 12569.37695 12336.69847 0.0000802504
12574 12572.45556 12335.17312 0.0000795292
12374 12575.47942 12333.65238 0.0000808146
12424 12578.5069 12332.13609 0.0000804894
12459 12581.64714 12330.62448 0.0000802633
12346 12585.03914 12329.11718 0.0000809979
12487 12588.82671 12327.61443 0.0000800833
12432 12593.13268 12326.11618 0.0000804376
12229 12598.03897 12324.62223 0.0000817728
12458 12603.57437 12323.13284 0.0000802697
12452 12609.70932 12321.64793 0.0000803084
12374 12616.36039 12320.16726 0.0000808146
12425 12623.40614 12318.69096 0.0000804829
12409 12630.71218 12317.21919 0.0000805867
12510 12638.16367 12315.75154 0.0000799361
12428 12645.69931 12314.2883 0.0000804635
12601 12653.33134 12312.82924 0.0000793588
12422 12661.14748 12311.37471 0.0000805023
12286 12669.28748 12309.92435 0.0000813935
12554 12677.90472 12308.47815 0.0000796559
12519 12687.12256 12307.03617 0.0000798786
12309 12696.99746 12305.59873 0.0000812414
12585 12707.49784 12304.16507 0.0000794597
12641 12718.5068 12302.73576 0.0000791077
12655 12729.84042 12301.31073 0.0000790202
12764 12741.28197 12299.88966 0.0000783453
12731 12752.61869 12298.47281 0.0000785484
12737 12763.66585 12297.06005 0.0000785114
12703 12774.27051 12295.65144 0.0000787216
12602 12784.29262 12294.24679 0.0000793525
12683 12793.57352 12292.84635 0.0000788457
13011 12801.90636 12291.44981 0.000076858
12892 12809.02596 12290.05753 0.0000775675
12817 12814.61963 12288.66914 0.0000780214
13051 12818.3604 12287.28465 0.0000766225
12817 12819.9493 12285.90417 0.0000780214
12814 12819.1569 12284.52783 0.0000780396
13052 12815.85989 12283.15532 0.0000766166
12768 12810.07086 12281.78663 0.0000783208
12788 12801.95702 12280.42207 0.0000781983
12811 12791.83807 12279.06139 0.0000780579
12715 12780.15902 12277.70441 0.0000786473
12680 12767.43657 12276.35149 0.0000788644
12896 12754.19098 12275.00233 0.0000775434
12661 12740.88461 12273.65699 0.0000789827
12772 12727.87872 12272.31552 0.0000782963
12647 12715.4169 12270.97786 0.0000790701
12573 12703.63259 12269.64419 0.0000795355
12615 12692.5724 12268.31409 0.0000792707
12457 12682.22855 12266.98767 0.0000802761
12591 12672.57019 12265.66518 0.0000794218
12508 12663.57066 12264.34637 0.0000799488
12573 12655.23008 12263.03117 0.0000795355
12644 12647.58918 12261.71972 0.0000790889
12592 12640.73253 12260.41218 0.0000794155
12728 12634.78029 12259.10814 0.0000785669
12578 12629.87261 12257.80777 0.0000795039
12636 12626.14924 12256.51088 0.000079139
12586 12623.73231 12255.21785 0.0000794534
12584 12622.71298 12253.9283 0.000079466
12713 12623.14601 12252.64242 0.0000786596
12417 12625.04706 12251.36014 0.0000805348
12476 12628.39357 12250.08134 0.0000801539
12523 12633.12815 12248.80614 0.0000798531
12627 12639.16343 12247.5346 0.0000791954
12667 12646.39042 12246.2664 0.0000789453
12555 12654.69185 12245.00162 0.0000796495
12676 12663.95711 12243.74056 0.0000788892
12897 12674.0962 12242.48296 0.0000775374
12536 12685.0501 12241.22889 0.0000797703
12729 12696.79195 12239.97805 0.0000785608
12949 12709.32306 12238.73085 0.000077226
13019 12722.66355 12237.48693 0.0000768108
12952 12736.849 12236.24653 0.0000772082
12856 12751.92806 12235.00947 0.0000777847
12954 12767.96555 12233.77586 0.0000771962
12950 12785.04069 12232.54547 0.0000772201
12867 12803.2412 12231.31865 0.0000777182
13029 12822.64906 12230.09504 0.0000767519
12967 12843.32733 12228.87476 0.0000771188
12899 12865.31049 12227.65787 0.0000775254
12920 12888.60468 12226.44412 0.0000773994
13091 12913.19879 12225.2337 0.0000763884
12956 12939.07711 12224.02671 0.0000771843
13036 12966.22679 12222.82287 0.0000767106
13079 12994.63352 12221.62235 0.0000764584
13001 13024.26466 12220.42495 0.0000769172
12992 13055.05288 12219.23088 0.0000769704
13193 13086.8912 12218.03987 0.0000757978
13105 13119.64834 12216.85218 0.0000763068
13091 13153.20176 12215.66768 0.0000763884
13310 13187.47495 12214.4863 0.0000751315
13265 13222.46756 12213.30817 0.0000753864
13111 13258.26726 12212.13304 0.0000762718
13300 13295.05093 12210.96109 0.000075188
13322 13333.07712 12209.79226 0.0000750638
13353 13372.67381 12208.62643 0.0000748895
13444 13414.21356 12207.46384 0.0000743826
13388 13458.06579 12206.30418 0.0000746938
13609 13504.52589 12205.14769 0.0000734808
13618 13553.09728 12203.99426 0.0000734322
13491 13604.96807 12202.84393 0.0000741235
13625 13659.17282 12201.69653 0.0000733945
13791 13715.17973 12200.55218 0.0000725111
13862 13772.35825 12199.41063 0.0000721397
13766 13830.125 12198.27237 0.0000726427
13917 13888.08301 12197.13684 0.0000718546
14062 13946.10795 12196.00441 0.0000711136
13888 14004.34053 12194.8749 0.0000720046
13929 14063.08456 12193.74831 0.0000717927
13787 14122.64665 12192.62475 0.0000725321
14083 14183.16929 12191.50404 0.0000710076
14080 14244.51223 12190.38618 0.0000710227
13909 14306.21362 12189.2711 0.0000718959
14107 14367.53634 12188.15912 0.0000708868
14178 14427.5842 12187.04999 0.0000705318
14349 14485.47377 12185.94351 0.0000696913
14358 14540.53028 12184.84012 0.0000696476
14390 14592.47136 12183.73944 0.0000694927
14448 14641.53538 12182.64149 0.0000692137
14536 14688.49267 12181.54643 0.0000687947
14603 14734.51976 12180.45421 0.0000684791
14493 14780.95001 12179.36476 0.0000689988
14641 14828.97547 12178.27796 0.0000683013
14635 14879.38323 12177.19411 0.0000683293
15008 14932.40363 12176.11291 0.0000666311
14907 14987.69948 12175.03448 0.0000670826
14868 15044.47226 12173.95869 0.0000672585
15113 15101.64681 12172.88567 0.0000661682
15235 15158.03698 12171.81522 0.0000656383
15169 15212.4323 12170.74754 0.0000659239
15457 15263.5618 12169.68262 0.0000646956
15485 15309.94961 12168.62033 0.0000645786
15698 15349.74801 12167.5608 0.0000637024
15495 15380.64193 12166.50366 0.0000645369
15461 15399.90102 12165.44934 0.0000646789
15674 15404.59318 12164.39752 0.0000637999
15558 15391.91081 12163.34839 0.0000642756
15846 15359.52508 12162.3019 0.0000631074
15723 15305.89767 12161.2579 0.0000636011
15732 15230.5188 12160.21659 0.0000635647
15811 15134.0544 12159.1776 0.0000632471
15716 15018.37141 12158.14148 0.0000636294
15384 14886.41822 12157.10773 0.0000650026
15303 14741.94858 12156.07648 0.0000653467
15259 14589.13188 12155.04778 0.0000655351
14762 14432.13518 12154.02165 0.0000677415
14589 14274.7691 12152.998 0.0000685448
14295 14120.25612 12151.97672 0.0000699545
14344 13971.12816 12150.95806 0.0000697156
14190 13829.23395 12149.94188 0.0000704722
13786 13695.80884 12148.92807 0.0000725374
13581 13571.58071 12147.91681 0.0000736323
13610 13456.87349 12146.90784 0.0000734754
13207 13351.70587 12145.90148 0.0000757174
13151 13255.86905 12144.89742 0.0000760398
13040 13168.99187 12143.89584 0.0000766871
13028 13090.5905 12142.89644 0.0000767578
12886 13020.10753 12141.89957 0.0000776036
12786 12956.9418 12140.90506 0.0000782105
12898 12899.66834 12139.9129 0.0000775314
12749 12849.28079 12138.92321 0.0000784375
12501 12804.36922 12137.93575 0.0000799936
12643 12764.35848 12136.9507 0.0000790952
12490 12728.70873 12135.96794 0.0000800641
12648 12696.9204 12134.98746 0.0000790639
12579 12668.53561 12134.0092 0.0000794976
12585 12643.13867 12133.03335 0.0000794597
12684 12620.3544 12132.05977 0.0000788395
12579 12599.84648 12131.08854 0.0000794976
12613 12581.31535 12130.11935 0.0000792833
12593 12564.4972 12129.15255 0.0000794092
12403 12549.16066 12128.1879 0.0000806257
12651 12535.10601 12127.22553 0.0000790451
12537 12522.16217 12126.26549 0.0000797639
12516 12510.18424 12125.30754 0.0000798977
12586 12499.05265 12124.35192 0.0000794534
12486 12488.67066 12123.39845 0.0000800897
12626 12478.96374 12122.44712 0.0000792016
12629 12469.87708 12121.49794 0.0000791828
12338 12461.37289 12120.5509 0.0000810504
12554 12453.42604 12119.60606 0.0000796559
12473 12446.01939 12118.66336 0.0000801732
12356 12439.13975 12117.7228 0.0000809323
12662 12432.77454 12116.78444 0.0000789765
12379 12426.90994 12115.84822 0.000080782
12314 12421.53029 12114.91395 0.0000812084
12570 12416.61905 12113.98181 0.0000795545
12349 12412.15935 12113.0518 0.0000809782
12337 12408.13503 12112.1238 0.000081057
12648 12404.53157 12111.198 0.0000790639
12479 12401.33546 12110.27401 0.0000801346
12504 12398.53528 12109.35234 0.0000799744
12497 12396.11985 12108.43261 0.0000800192
12620 12394.07967 12107.515 0.0000792393
12545 12392.40674 12106.59934 0.000079713
12433 12391.0961 12105.68561 0.0000804311
12488 12390.14707 12104.774 0.0000800769
12485 12389.56365 12103.86433 0.0000800961
12550 12389.35621 12102.95678 0.0000796813
12356 12389.54077 12102.05111 0.0000809323
12349 12390.13973 12101.1473 0.0000809782
12449 12391.18089 12100.24567 0.0000803277
12406 12392.69511 12099.34579 0.0000806062
12433 12394.71587 12098.44795 0.0000804311
12390 12397.2764 12097.55211 0.0000807103
12341 12400.40784 12096.65801 0.0000810307
12621 12404.13831 12095.76596 0.000079233
12429 12408.49024 12094.87583 0.000080457
12434 12413.47875 12093.9875 0.0000804246
12680 12419.10985 12093.10116 0.0000788644
12615 12425.37738 12092.21661 0.0000792707
12468 12432.2616 12091.3341 0.0000802053
12485 12439.72687 12090.45321 0.0000800961
12604 12447.72358 12089.57442 0.0000793399
12603 12456.18957 12088.6973 0.0000793462
12595 12465.05886 12087.82215 0.0000793966
12592 12474.27101 12086.94861 0.0000794155
12682 12483.7861 12086.07711 0.0000788519
12743 12493.59722 12085.2074 0.0000784745
12755 12503.7413 12084.33941 0.0000784006
12743 12514.3029 12083.47327 0.0000784745
12763 12525.40867 12082.60903 0.0000783515
12717 12537.21492 12081.74646 0.0000786349
12640 12549.89012 12080.88561 0.0000791139
12750 12563.59614 12080.02654 0.0000784314
12891 12578.46991 12079.16919 0.0000775735
12797 12594.60851 12078.31369 0.0000781433
12948 12612.05653 12077.4599 0.000077232
13007 12630.79683 12076.60788 0.0000768817
12766 12650.74349 12075.75752 0.0000783331
12744 12671.74104 12074.90887 0.0000784683
12723 12693.57073 12074.062 0.0000785978
12829 12715.96799 12073.21678 0.0000779484
12783 12738.65456 12072.3732 0.0000782289
13036 12761.38195 12071.53134 0.0000767106
12950 12783.98227 12070.69112 0.0000772201
12907 12806.41326 12069.85267 0.0000774773
12937 12828.78584 12069.01593 0.0000772977
13010 12851.36415 12068.18058 0.000076864
12999 12874.53776 12067.34713 0.000076929
12921 12898.76893 12066.51519 0.0000773934
13044 12924.53188 12065.68489 0.0000766636
13047 12952.2518 12064.85629 0.000076646
13028 12982.25351 12064.0292 0.0000767578
12969 13014.72466 12063.20388 0.0000771069
12941 13049.6931 12062.37995 0.0000772738
13061 13087.02252 12061.55771 0.0000765638
13028 13126.42613 12060.73692 0.0000767578
13112 13167.50637 12059.91795 0.000076266
13119 13209.81871 12059.10037 0.0000762253
13082 13252.95812 12058.28441 0.0000764409
13021 13296.65198 12057.46997 0.000076799
13262 13340.83989 12056.65721 0.0000754034
13286 13385.71165 12055.84577 0.0000752672
13194 13431.69313 12055.03596 0.000075792
13171 13479.3731 12054.22765 0.0000759244
13279 13529.39127 12053.42091 0.0000753069
13219 13582.31005 12052.61566 0.0000756487
13143 13638.49783 12051.81198 0.0000760861
13326 13696.40509 12051.00973 0.0000750413
13492 13759.08729 12050.20892 0.000074118
13595 13824.36914 12049.4096 0.0000735565
13566 13891.48047 12048.61178 0.0000737137
13506 13959.52054 12047.81539 0.0000740412
13750 14027.58651 12047.02044 0.0000727273
13585 14094.88505 12046.22704 0.0000736106
13458 14160.79031 12045.43507 0.0000743052
13877 14224.82443 12044.6444 0.0000720617
13713 14286.55549 12043.85541 0.0000729235
13940 14345.45002 12043.0676 0.000071736
13986 14400.72465 12042.28121 0.0000715001
14061 14451.24928 12041.49631 0.0000711187
14063 14495.53627 12040.71272 0.0000711086
14279 14531.82493 12039.93072 0.0000700329
14157 14558.23311 12039.14997 0.0000706364
14231 14572.94521 12038.37058 0.0000702691
14334 14574.38175 12037.5926 0.0000697642
14134 14561.34564 12036.81605 0.0000707514
14199 14533.12519 12036.04079 0.0000704275
14405 14489.58011 12035.26688 0.0000694203
14176 14431.20467 12034.49439 0.0000705418
14203 14359.15759 12033.72314 0.0000704077
14361 14275.22225 12032.95329 0.000069633
14174 14181.68244 12032.18474 0.0000705517
14106 14081.12938 12031.41747 0.0000708918
14137 13976.23199 12030.65156 0.0000707364
14018 13869.52331 12029.88699 0.0000713369
13803 13763.24355 12029.12365 0.000072448
13991 13659.25227 12028.3616 0.0000714745
13614 13559.00524 12027.60089 0.0000734538
13440 13463.5802 12026.84146 0.0000744048
13614 13373.72604 12026.08325 0.0000734538
13384 13289.92365 12025.32627 0.0000747161
13177 13212.44057 12024.57069 0.0000758898
13421 13141.37607 12023.8162 0.0000745101
13269 13076.69805 12023.06306 0.0000753636
13191 13018.26882 12022.31125 0.0000758093
13152 12965.86628 12021.56048 0.0000760341
12930 12919.20089 12020.81098 0.0000773395
12876 12877.92877 12020.06276 0.0000776639
12937 12841.66575 12019.31569 0.0000772977
12702 12810.00173 12018.56989 0.0000787278
13022 12782.51533 12017.82524 0.0000767931
12957 12758.79079 12017.08186 0.0000771784
12916 12738.43529 12016.33963 0.0000774234
12968 12721.09655 12015.59861 0.0000771129
12884 12706.47518 12014.85867 0.0000776156
12963 12694.33154 12014.11994 0.0000771426
13017 12684.48266 12013.38248 0.0000768226
13101 12676.79033 12012.6461 0.0000763301
12811 12671.14342 12011.91092 0.0000780579
12754 12667.43643 12011.17676 0.0000784068
12835 12665.5512 12010.44387 0.000077912
12926 12665.34229 12009.71205 0.0000773635
12792 12666.63097 12008.98131 0.0000781739
12932 12669.20721 12008.25177 0.0000773276
12698 12672.83936 12007.52337 0.0000787526
12913 12677.29057 12006.79598 0.0000774413
12880 12682.33661 12006.06979 0.0000776398
13127 12687.77905 12005.34467 0.0000761789
13113 12693.45004 12004.62056 0.0000762602
13103 12699.20521 12003.89771 0.0000763184
13271 12704.90394 12003.17575 0.0000753523
12941 12710.38823 12002.45503 0.0000772738
13051 12715.46 12001.73521 0.0000766225
13111 12719.87161 12001.01657 0.0000762718
13057 12723.32858 12000.299 0.0000765873
13394 12725.50641 11999.58243 0.0000746603
13174 12726.07678 11998.86681 0.0000759071
13328 12724.73798 11998.15238 0.00007503
13360 12721.24095 11997.43901 0.0000748503
13260 12715.41276 11996.72664 0.0000754148
13417 12707.17401 11996.01515 0.0000745323
13471 12696.55241 11995.30472 0.0000742335
13448 12683.68933 11994.59547 0.0000743605
13455 12668.83723 11993.88704 0.0000743218
13323 12652.3463 11993.1796 0.0000750582
13162 12634.63632 11992.47329 0.0000759763
13267 12616.16163 11991.7679 0.000075375
13327 12597.37481 11991.06346 0.0000750356
13206 12578.69611 11990.36013 0.0000757232
13054 12560.49167 11989.65767 0.0000766049
13105 12543.06383 11988.9562 0.0000763068
12972 12526.64944 11988.25566 0.0000770891
12936 12511.42489 11987.55605 0.0000773036
12948 12497.51448 11986.8575 0.000077232
13044 12484.99948 11986.15981 0.0000766636
13012 12473.92773 11985.46299 0.0000768521
13008 12464.3217 11984.76727 0.0000768758
13043 12456.18467 11984.07242 0.0000766695
13006 12449.50688 11983.37838 0.0000768876
13019 12444.26995 11982.68538 0.0000768108
13133 12440.44985 11981.99318 0.0000761441
13063 12438.02054 11981.30196 0.0000765521
13066 12436.95575 11980.61173 0.0000765345
12923 12437.23056 11979.9223 0.0000773814
13212 12438.82368 11979.23372 0.0000756888
12957 12441.71816 11978.54613 0.0000771784
13243 12445.90208 11977.85939 0.0000755116
13329 12451.36916 11977.17351 0.0000750244
13437 12458.11919 11976.48849 0.0000744214
13342 12466.15748 11975.80432 0.0000749513
13234 12475.49453 11975.12106 0.0000755629
13287 12486.14448 11974.43854 0.0000752615
13276 12498.12455 11973.75699 0.0000753239
13204 12511.45198 11973.0763 0.0000757346
13527 12526.14265 11972.39639 0.0000739262
13349 12542.20854 11971.71728 0.000074912
13269 12559.65616 11971.03907 0.0000753636
13499 12578.4848 11970.36159 0.0000740796
13363 12598.68813 11969.68502 0.0000748335
13473 12620.25604 11969.0093 0.0000742225
13398 12643.17987 11968.33437 0.000074638
13431 12667.46021 11967.66003 0.0000744546
13640 12693.11587 11966.98673 0.0000733138
13408 12720.19126 11966.31417 0.0000745823
13552 12748.76168 11965.64237 0.0000737898
13577 12778.93317 11964.97138 0.000073654
13768 12810.83474 11964.30115 0.0000726322
13855 12844.60506 11963.63175 0.0000721761
13825 12880.37406 11962.96304 0.0000723327
14067 12918.24467 11962.29521 0.0000710884
13870 12958.27564 11961.62806 0.0000720981
13912 13000.47202 11960.96162 0.0000718804
13918 13044.78303 11960.296 0.0000718494
13819 13091.11074 11959.63106 0.0000723641
13910 13139.32748 11958.96692 0.0000718907
13934 13189.30075 11958.30353 0.0000717669
14276 13240.92087 11957.64082 0.0000700476
14236 13294.12383 11956.97879 0.0000702445
13993 13348.90776 11956.31763 0.0000714643
14174 13405.33947 11955.65709 0.0000705517
14405 13463.55718 11954.99729 0.0000694203
14447 13523.76958 11954.3381 0.0000692185
14403 13586.25754 11953.67981 0.00006943
14423 13651.37237 11953.02207 0.0000693337
14794 13719.5299 11952.3651 0.000067595
14473 13791.18886 11951.70872 0.0000690942
14629 13866.81242 11951.05307 0.0000683574
14786 13946.81587 11950.39813 0.0000676315
14685 14031.5067 11949.74384 0.0000680967
14827 14121.02918 11949.09021 0.0000674445
14891 14215.32436 11948.43738 0.0000671547
14931 14314.11673 11947.78504 0.0000669748
15061 14416.931 11947.13347 0.0000663967
15093 14523.14755 11946.48247 0.0000662559
15223 14632.08668 11945.83211 0.0000656901
15059 14743.11564 11945.18252 0.0000664055
15299 14855.76162 11944.53347 0.0000653637
15465 14969.8095 11943.88512 0.0000646621
15400 15085.36361 11943.23731 0.0000649351
15507 15202.86385 11942.59017 0.000064487
15647 15323.05087 11941.94367 0.00006391
15714 15446.76476 11941.29778 0.0000636375
16008 15575.2826 11940.65248 0.0000624688
16073 15709.4627 11940.00789 0.0000622161
16180 15850.03547 11939.36377 0.0000618047
16330 15997.31454 11938.72031 0.000061237
16494 16151.07053 11938.07752 0.0000606281
16464 16310.41994 11937.43521 0.0000607386
16523 16473.82697 11936.79353 0.0000605217
16640 16639.18232 11936.15245 0.0000600962
16757 16803.98677 11935.51194 0.0000596766
16979 16965.60894 11934.87196 0.0000588963
17061 17121.57667 11934.23261 0.0000586132
17287 17269.83415 11933.5938 0.0000578469
17360 17408.8951 11932.95556 0.0000576037
17302 17537.3732 11932.31788 0.0000577968
17728 17655.75867 11931.68083 0.0000564079
17780 17763.3365 11931.04425 0.000056243
17764 17859.85917 11930.40823 0.0000562936
18207 17944.87844 11929.77272 0.0000549239
18042 18017.64696 11929.13774 0.0000554262
17805 18077.10171 11928.50341 0.000056164
17736 18121.93095 11927.86949 0.0000563825
17765 18150.67888 11927.23616 0.0000562905
17699 18161.87015 11926.60333 0.0000565004
17749 18154.13726 11925.971 0.0000563412
17797 18126.29281 11925.3392 0.0000561892
17477 18077.37157 11924.70793 0.0000572181
17440 18006.60009 11924.07715 0.0000573394
17453 17913.37529 11923.44687 0.0000572967
17181 17797.27484 11922.81715 0.0000582038
17024 17658.15455 11922.18783 0.0000587406
17115 17496.33591 11921.55906 0.0000584283
16892 17312.82213 11920.93073 0.0000591996
16514 17109.47326 11920.30293 0.0000605547
16590 16889.05219 11919.67562 0.0000602773
16323 16655.11019 11919.04873 0.0000612632
16421 16411.73308 11918.4224 0.0000608976
16117 16163.21079 11917.79648 0.0000620463
15924 15913.71299 11917.17101 0.0000627983
15726 15667.02693 11916.546 0.000063589
15722 15426.38433 11915.92145 0.0000636051
15355 15194.38707 11915.29733 0.0000651254
15165 14973.00432 11914.67376 0.0000659413
15336 14763.62227 11914.05055 0.0000652061
14837 14567.11872 11913.42778 0.0000673991
15048 14383.94916 11912.80542 0.000066454
14892 14214.22966 11912.18356 0.0000671501
14642 14057.81318 11911.56209 0.0000682967
14449 13914.35306 11910.94107 0.0000692089
14476 13783.36046 11910.32057 0.0000690799
14284 13664.24655 11909.70032 0.0000700084
14131 13556.36075 11909.08057 0.0000707664
14187 13459.01617 11908.46122 0.0000704871
13993 13371.51183 11907.84226 0.0000714643
13798 13293.14735 11907.22375 0.0000724743
14043 13223.23417 11906.6056 0.0000712099
13812 13161.10264 11905.98784 0.0000724008
13657 13106.10843 11905.3705 0.0000732225
13718 13057.63519 11904.75352 0.0000728969
13694 13015.09825 11904.13696 0.0000730247
13370 12977.94467 11903.52079 0.0000747943
13601 12945.65395 11902.90495 0.000073524
13480 12917.73764 11902.28958 0.000074184
13247 12893.7386 11901.67448 0.0000754888
13451 12873.23208 11901.05982 0.0000743439
13406 12855.82729 11900.44552 0.0000745935
13278 12841.17226 11899.83152 0.0000753125
13480 12828.96062 11899.21796 0.000074184
13257 12818.93818 11898.60466 0.0000754318
13323 12810.91091 11897.99181 0.0000750582
13443 12804.74685 11897.37925 0.0000743882
13443 12800.37498 11896.7671 0.0000743882
13276 12797.77665 11896.15521 0.0000753239
13270 12796.97285 11895.54368 0.000075358
13410 12798.00745 11894.9325 0.0000745712
13248 12800.93053 11894.32166 0.0000754831
13311 12805.78187 11893.71115 0.0000751258
13343 12812.57839 11893.10089 0.0000749457
13326 12821.30436 11892.49105 0.0000750413
13398 12831.90589 11891.88156 0.000074638
13418 12844.29066 11891.27226 0.0000745268
13217 12858.33381 11890.66333 0.0000756601
13413 12873.88922 11890.05467 0.0000745545
13658 12890.80832 11889.44635 0.0000732172
13436 12908.96086 11888.83835 0.0000744269
13562 12928.25693 11888.23067 0.0000737354
13769 12948.66148 11887.62318 0.0000726269
13534 12970.19948 11887.01606 0.000073888
13462 12992.94589 11886.40929 0.0000742832
13573 13017.00305 11885.80268 0.0000736757
13558 13042.47097 11885.19645 0.0000737572
13662 13069.41275 11884.5904 0.0000731957
13696 13097.82692 11883.98474 0.000073014
13758 13127.62744 11883.37926 0.000072685
13704 13158.638 11882.77409 0.0000729714
13698 13190.59694 11882.16921 0.0000730034
13766 13223.17611 11881.56454 0.0000726427
13725 13256.00346 11880.96022 0.0000728597
13846 13288.68873 11880.35606 0.000072223
13970 13320.84542 11879.7522 0.000071582
13893 13352.10666 11879.14857 0.0000719787
13894 13382.13773 11878.54518 0.0000719735
13928 13410.64979 11877.9421 0.0000717978
14067 13437.42159 11877.33918 0.0000710884
13913 13462.32843 11876.73656 0.0000718752
14056 13485.37542 11876.13414 0.000071144
14050 13506.72972 11875.53196 0.0000711744
14196 13526.7369 11874.93002 0.0000704424
14119 13545.91795 11874.32833 0.0000708265
14078 13564.94579 11873.7268 0.0000710328
14229 13584.60085 11873.1256 0.000070279
14087 13605.71563 11872.52446 0.0000709874
14221 13629.1186 11871.92363 0.0000703185
14005 13655.5755 11871.32308 0.0000714031
14132 13685.74479 11870.72261 0.0000707614
14208 13720.144 11870.12242 0.0000703829
14170 13759.1321 11869.52238 0.0000705716
14043 13802.90345 11868.92261 0.0000712099
14314 13851.49798 11868.323 0.0000698617
14155 13904.81758 11867.72357 0.0000706464
14134 13962.64472 11867.1244 0.0000707514
14559 14024.66072 11866.52533 0.000068686
14191 14090.46347 11865.9265 0.0000704672
14452 14159.58593 11865.32782 0.0000691946
14579 14231.51459 11864.72934 0.0000685918
14563 14305.7299 11864.13099 0.0000686672
14777 14381.75227 11863.5329 0.0000676727
14632 14459.19843 11862.93487 0.0000683434
14733 14537.8347 11862.33715 0.0000678748
15030 14617.61029 11861.73957 0.0000665336
14923 14698.66074 11861.14207 0.0000670107
14833 14781.2805 11860.54478 0.0000674172
15195 14865.8629 11859.94761 0.0000658111
14959 14952.82171 11859.35065 0.0000668494
15003 15042.5019 11858.7538 0.0000666533
15045 15135.09706 11858.15716 0.0000664673
15040 15230.57955 11857.56066 0.0000664894
14965 15328.66147 11856.96425 0.0000668226
15194 15428.79988 11856.36804 0.0000658155
15388 15530.23798 11855.77186 0.0000649857
15214 15632.10518 11855.17591 0.0000657289
15199 15733.53454 11854.58007 0.0000657938
15589 15833.79894 11853.98438 0.0000641478
15678 15932.4329 11853.38883 0.0000637836
15577 16029.29887 11852.79333 0.0000641972
15818 16124.59288 11852.19806 0.0000632191
15910 16218.75735 11851.60279 0.0000628536
15992 16312.322 11851.00775 0.0000625313
16242 16405.69285 11850.41273 0.0000615688
15953 16498.93336 11849.81791 0.0000626841
16189 16591.57569 11849.22311 0.0000617703
16157 16682.50919 11848.62851 0.0000618927
16454 16769.95745 11848.03397 0.0000607755
16587 16851.55586 11847.43959 0.0000602882
16659 16924.52075 11846.84526 0.0000600276
16568 16985.86038 11846.25098 0.0000603573
16763 17032.60673 11845.65684 0.0000596552
16495 17062.00827 11845.06278 0.0000606244
16940 17071.66505 11844.46886 0.0000590319
16643 17059.61236 11843.87499 0.0000600853
16766 17024.38144 11843.28116 0.0000596445
16819 16965.0729 11842.6875 0.0000594566
16419 16881.4506 11842.09386 0.000060905
16635 16774.06414 11841.50029 0.0000601142
16447 16644.31839 11840.90684 0.0000608014
16125 16494.48423 11840.31346 0.0000620155
16492 16327.5738 11839.72012 0.0000606355
16152 16147.12943 11839.12686 0.0000619118
16062 15956.94172 11838.53365 0.0000622587
16207 15760.76832 11837.94054 0.0000617017
16102 15562.09756 11837.34745 0.0000621041
15944 15363.98609 11836.75443 0.0000627195
15745 15168.97774 11836.16152 0.0000635122
15567 14979.08825 11835.56865 0.0000642385
15676 14795.8385 11834.97574 0.0000637918
15536 14620.31299 11834.38299 0.0000643666
15420 14453.23459 11833.79019 0.0000648508
15140 14295.03681 11833.1975 0.0000660502
15021 14145.93572 11832.60479 0.0000665735
14696 14005.99049 11832.01222 0.0000680457
14794 13875.15041 11831.4196 0.000067595
14490 13753.2895 11830.82708 0.0000690131
14520 13640.22776 11830.23451 0.0000688705
14348 13535.74275 11829.64201 0.0000696961
14242 13439.57461 11829.04959 0.0000702149
14260 13351.42836 11828.45712 0.0000701262
14097 13270.97668 11827.86466 0.0000709371
14031 13197.86361 11827.27227 0.0000712708
13871 13131.70887 11826.67989 0.0000720929
13860 13072.11419 11826.08759 0.0000721501
13717 13018.66933 11825.4952 0.0000729022
13407 12970.95922 11824.90292 0.0000745879
13408 12928.56891 11824.31055 0.0000745823
13388 12891.0897 11823.71822 0.0000746938
13122 12858.12408 11823.12591 0.0000762079
13224 12829.28961 11822.53364 0.0000756201
13050 12804.22547 11821.94134 0.0000766284
12977 12782.59679 11821.34902 0.0000770594
13189 12764.10113 11820.75672 0.0000758208
13081 12748.47442 11820.16436 0.0000764468
12746 12735.49544 11819.57204 0.000078456
13098 12724.98886 11818.9797 0.0000763475
12872 12716.82437 11818.3874 0.000077688
12764 12710.9126 11817.79504 0.0000783453
12910 12707.19788 11817.20267 0.0000774593
12788 12705.64804 11816.61027 0.0000781983
12841 12706.24386 11816.01785 0.0000778756
13108 12708.96732 11815.42538 0.0000762893
12954 12713.79241 11814.83294 0.0000771962
13032 12720.67596 11814.24045 0.0000767342
12860 12729.55085 11813.64797 0.0000777605
12951 12740.32276 11813.05538 0.0000772141
13005 12752.86835 11812.46285 0.0000768935
12916 12767.03881 11811.87021 0.0000774234
12917 12782.66839 11811.27761 0.0000774174
12970 12799.5883 11810.68489 0.000077101
12949 12817.64593 11810.09212 0.000077226
12977 12836.72654 11809.49939 0.0000770594
13017 12856.77344 11808.90657 0.0000768226
12962 12877.8036 11808.3137 0.0000771486
13269 12899.91156 11807.7208 0.0000753636
13047 12923.26204 11807.12782 0.000076646
13041 12948.0704 11806.53484 0.0000766812
13318 12974.57283 11805.94175 0.0000750863
13213 13002.99368 11805.34864 0.000075683
13169 13033.51198 11804.75546 0.0000759359
13482 13066.23318 11804.16221 0.000074173
13166 13101.16947 11803.56893 0.0000759532
13247 13138.22868 11802.97553 0.0000754888
13439 13177.21713 11802.38208 0.0000744103
13421 13217.85341 11801.7886 0.0000745101
13361 13259.79462 11801.19498 0.0000748447
13720 13302.6726 11800.60142 0.0000728863
13675 13346.13021 11800.00769 0.0000731261
13627 13389.85686 11799.41384 0.0000733837
13883 13433.60647 11798.81999 0.0000720305
13740 13477.19692 11798.226 0.0000727802
13715 13520.48499 11797.63207 0.0000729129
13991 13563.3235 11797.03787 0.0000714745
13934 13605.50845 11796.44371 0.0000717669
13931 13646.72789 11795.84941 0.0000717824
14075 13686.52728 11795.25501 0.000071048
14198 13724.29416 11794.66059 0.0000704325
13985 13759.27307 11794.06602 0.0000715052
14039 13790.60436 11793.47134 0.0000712301
14180 13817.37665 11792.87659 0.0000705219
14176 13838.69059 11792.28174 0.0000705418
14373 13853.71438 11791.68676 0.0000695749
14379 13861.73108 11791.09176 0.0000695459
14282 13862.17152 11790.49661 0.0000700182
14380 13854.64402 11789.90134 0.000069541
14313 13838.96029 11789.30595 0.0000698666
14228 13815.16776 11788.71048 0.0000702839
14236 13783.57236 11788.11492 0.0000702445
14364 13744.75774 11787.51922 0.0000696185
14170 13699.57199 11786.92342 0.0000705716
14223 13649.08917 11786.32748 0.0000703087
13883 13594.54331 11785.73145 0.0000720305
13980 13537.24664 11785.1353 0.0000715308
13912 13478.5053 11784.53901 0.0000718804
13644 13419.5479 11783.94259 0.0000732923
13637 13361.47024 11783.34606 0.0000733299
13502 13305.20637 11782.74941 0.0000740631
13374 13251.51487 11782.15268 0.0000747719
13449 13200.98149 11781.55576 0.000074355
13296 13154.03276 11780.95873 0.0000752106
13344 13110.95279 11780.36155 0.00007494
13381 13071.90415 11779.76425 0.0000747328
13079 13036.94902 11779.1668 0.0000764584
12876 13006.07128 11778.5692 0.0000776639
12990 12979.19754 11777.97152 0.0000769823
13015 12956.21944 11777.37369 0.0000768344
12943 12937.01365 11776.77565 0.0000772618
12901 12921.46191 11776.17749 0.0000775134
12978 12909.46495 11775.57925 0.0000770535
13087 12900.95275 11774.98082 0.0000764117
12964 12895.8879 11774.38222 0.0000771367
12968 12894.2636 11773.78347 0.0000771129
12919 12896.09573 11773.1846 0.0000774054
12977 12901.41198 11772.58558 0.0000770594
12932 12910.2404 11771.98636 0.0000773276
12857 12922.59897 11771.38704 0.0000777786
12819 12938.48389 11770.78752 0.0000780092
12953 12957.8638 11770.18785 0.0000772022
13058 12980.67297 11769.588 0.0000765814
13076 13006.80731 11768.98804 0.000076476
13248 13036.12073 11768.38789 0.0000754831
13176 13068.42372 11767.78754 0.0000758956
13010 13103.48243 11767.1871 0.000076864
13202 13141.02062 11766.58645 0.0000757461
13138 13180.72723 11765.98562 0.0000761151
13112 13222.26747 11765.38459 0.000076266
13322 13265.30425 11764.78346 0.0000750638
13170 13309.52327 11764.1821 0.0000759301
13458 13354.66393 11763.58059 0.0000743052
13524 13400.54676 11762.9789 0.0000739426
13431 13447.09368 11762.37701 0.0000744546
13599 13494.33611 11761.77494 0.0000735348
13604 13542.40243 11761.17265 0.0000735078
13577 13591.49345 11760.57035 0.000073654
13644 13641.84083 11759.96768 0.0000732923
13721 13693.66251 11759.36486 0.000072881
13875 13747.1155 11758.76193 0.0000720721
13797 13802.25535 11758.15873 0.0000724795
13889 13859.00569 11757.55545 0.0000719994
13922 13917.13832 11756.95186 0.0000718288
13844 13976.26959 11756.34813 0.0000722335
13942 14035.86823 11755.74419 0.0000717257
14022 14095.27988 11755.14004 0.0000713165
14050 14153.76517 11754.53575 0.0000711744
13986 14210.54617 11753.93121 0.0000715001
14169 14264.85883 11753.32648 0.0000705766
14243 14315.99799 11752.7215 0.0000702099
14267 14363.34577 11752.11641 0.0000700918
14166 14406.37726 11751.51101 0.0000705916
14248 14444.64122 11750.90551 0.0000701853
14198 14477.72543 11750.2998 0.0000704325
14374 14505.21657 11749.69381 0.0000695701
14245 14526.68104 11749.08766 0.0000702001
14433 14541.67031 11748.48126 0.0000692857
14433 14549.76524 11747.87469 0.0000692857
14415 14550.64932 11747.26786 0.0000693722
14548 14544.20096 11746.66087 0.000068738
14338 14530.57283 11746.05359 0.0000697447
14498 14510.24836 11745.44614 0.000068975
14416 14484.04956 11744.83851 0.0000693674
14551 14453.09903 11744.23061 0.0000687238
14616 14418.74313 11743.62251 0.0000684182
14483 14382.44788 11743.01417 0.0000690465
14578 14345.69473 11742.40559 0.0000685965
14356 14309.8818 11741.79684 0.0000696573
14440 14276.25075 11741.1878 0.0000692521
14475 14245.83074 11740.57858 0.0000690846
14313 14219.42638 11739.96915 0.0000698666
14589 14197.60021 11739.35946 0.0000685448
14247 14180.69487 11738.7495 0.0000701902
14505 14168.8592 11738.13937 0.0000689417
14535 14162.08766 11737.52895 0.0000687994
14605 14160.26044 11736.91835 0.0000684697
14666 14163.19859 11736.30754 0.0000681849
14780 14170.71005 11735.69638 0.000067659
14907 14182.621 11735.08502 0.0000670826
14837 14198.80925 11734.47351 0.0000673991
14916 14219.21394 11733.86165 0.0000670421
15155 14243.83121 11733.24961 0.0000659848
15078 14272.69331 11732.63731 0.0000663218
15280 14305.8387 11732.02475 0.000065445
15186 14343.2818 11731.41192 0.0000658501
15200 14384.98658 11730.79889 0.0000657895
15422 14430.85325 11730.18563 0.0000648424
15487 14480.72062 11729.57211 0.0000645703
15430 14534.38028 11728.95832 0.0000648088
15396 14591.60214 11728.3443 0.0000649519
15820 14652.15608 11727.72995 0.0000632111
15438 14715.82806 11727.11544 0.0000647752
15690 14782.41946 11726.50069 0.0000637349
15896 14851.73122 11725.88556 0.0000629089
15541 14923.53926 11725.27029 0.0000643459
15808 14997.56474 11724.65475 0.0000632591
16020 15073.45637 11724.03893 0.000062422
15717 15150.79427 11723.42278 0.0000636254
16067 15229.0946 11722.80652 0.0000622394
16328 15307.87288 11722.18988 0.0000612445
16024 15386.69523 11721.57295 0.0000624064
16285 15465.20872 11720.95588 0.0000614062
16598 15543.16538 11720.33849 0.0000602482
16408 15620.47585 11719.7208 0.0000609459
16490 15697.14079 11719.10289 0.0000606428
16619 15773.21396 11718.48466 0.0000601721
16756 15848.79185 11717.8662 0.0000596801
16745 15923.91581 11717.24747 0.0000597193
16907 15998.55272 11716.62843 0.0000591471
17055 16072.572 11716.00913 0.0000586338
17153 16145.70024 11715.3896 0.0000582988
17204 16217.54976 11714.76972 0.000058126
17202 16287.67939 11714.14961 0.0000581328
17418 16355.4549 11713.52925 0.0000574119
17745 16420.23852 11712.90859 0.0000563539
18050 16481.32358 11712.28765 0.0000554017
17890 16538.03181 11711.66642 0.0000558971
18222 16589.73706 11711.04493 0.0000548787
18071 16635.83704 11710.42316 0.0000553373
18252 16675.77629 11709.80106 0.0000547885
18532 16708.99995 11709.17868 0.0000539607
18519 16734.87829 11708.55604 0.0000539986
18544 16752.70933 11707.93312 0.0000539258
18772 16761.71008 11707.30988 0.0000532708
18662 16761.07894 11706.68644 0.0000535848
18747 16750.10385 11706.06266 0.0000533419
18484 16728.30768 11705.43859 0.0000541008
18382 16695.59201 11704.81421 0.000054401
18503 16652.35253 11704.18951 0.0000540453
18515 16599.53865 11703.56458 0.0000540103
18302 16538.64053 11702.93938 0.0000546388
18042 16471.60652 11702.31382 0.0000554262
17646 16400.71014 11701.68798 0.0000566701
17340 16328.38677 11701.06189 0.0000576701
17274 16257.07116 11700.43548 0.0000578905
17132 16189.04544 11699.80873 0.0000583703
16730 16126.32244 11699.18173 0.0000597729
16662 16070.55861 11698.55441 0.0000600168
16385 16022.99969 11697.92675 0.0000610314
16331 15984.45761 11697.29884 0.0000612332
15998 15955.30697 11696.67065 0.0000625078
15663 15935.51453 11696.04208 0.0000638447
15769 15924.63788 11695.41326 0.0000634156
15527 15921.96039 11694.78419 0.0000644039
15555 15926.46091 11694.15471 0.000064288
15399 15936.96655 11693.52496 0.0000649393
15437 15952.23789 11692.89493 0.0000647794
15231 15971.00404 11692.26458 0.0000656556
15545 15992.09088 11691.63389 0.0000643294
15505 16014.4721 11691.00293 0.0000644953
15384 16037.25508 11690.37162 0.0000650026
15365 16059.72723 11689.74004 0.000065083
15389 16081.33167 11689.10811 0.0000649815
15538 16101.60881 11688.47588 0.0000643583
15712 16120.20157 11687.8434 0.0000636456
15610 16136.82921 11687.21051 0.0000640615
15588 16151.25139 11686.57735 0.0000641519
15595 16163.2831 11685.94386 0.0000641231
15555 16172.77968 11685.31008 0.000064288
15662 16179.59631 11684.67597 0.0000638488
15573 16183.57746 11684.04152 0.0000642137
15765 16184.52129 11683.40679 0.0000634317
15408 16182.13611 11682.7717 0.0000649013
15584 16176.04509 11682.1363 0.0000641684
15839 16165.78487 11681.50056 0.0000631353
15328 16150.83067 11680.86455 0.0000652401
15523 16130.62915 11680.22818 0.0000644205
15464 16104.62208 11679.59156 0.0000646663
15700 16072.26217 11678.95451 0.0000636943
15442 16033.00592 11678.31716 0.0000647585
15439 15986.30124 11677.6795 0.000064771
15529 15931.57573 11677.04151 0.0000643956
15485 15868.24215 11676.40319 0.0000645786
15504 15795.74311 11675.76457 0.0000644995
15607 15713.60979 11675.12561 0.0000640738
15443 15621.56449 11674.48629 0.0000647543
15515 15519.61016 11673.84666 0.0000644538
15182 15408.10652 11673.20671 0.0000658675
15163 15287.80762 11672.56642 0.00006595
15033 15159.84433 11671.92577 0.0000665203
14882 15025.66471 11671.28479 0.0000671953
14711 14886.93665 11670.64351 0.0000679763
14584 14745.43274 11670.00193 0.0000685683
14620 14602.91734 11669.35996 0.0000683995
14433 14461.05596 11668.71766 0.0000692857
14190 14321.34333 11668.07503 0.0000704722
13976 14185.06337 11667.4321 0.0000715512
13856 14053.27172 11666.78875 0.0000721709
13729 13926.79989 11666.14514 0.0000728385
13689 13806.26881 11665.50113 0.0000730514
13548 13692.11337 11664.85683 0.0000738116
13689 13584.60869 11664.21217 0.0000730514
13437 13483.89494 11663.56713 0.0000744214
13435 13390.00315 11662.92181 0.0000744325
13190 13302.87653 11662.27614 0.000075815
12957 13222.38878 11661.63009 0.0000771784
13191 13148.36164 11660.98374 0.0000758093
12827 13080.57727 11660.33697 0.0000779606
12846 13018.79021 11659.68997 0.0000778452
12828 12962.73577 11659.04256 0.0000779545
12784 12912.13703 11658.39479 0.0000782228
12716 12866.70983 11657.74669 0.0000786411
12406 12826.16744 11657.09824 0.0000806062
12744 12790.22315 11656.44944 0.0000784683
12551 12758.59362 11655.80035 0.0000796749
12538 12731.00171 11655.15085 0.0000797575
12756 12707.1796 11654.50099 0.0000783945
12716 12686.87127 11653.85081 0.0000786411
12493 12669.83503 11653.20031 0.0000800448
12648 12655.84535 11652.54937 0.0000790639
12467 12644.69388 11651.89814 0.0000802118
12688 12636.1887 11651.24655 0.0000788146
12615 12630.15417 11650.59459 0.0000792707
12456 12626.42966 11649.94228 0.0000802826
12485 12624.86891 11649.28962 0.0000800961
12495 12625.33959 11648.63664 0.000080032
12548 12627.72287 11647.98325 0.000079694
12455 12631.91465 11647.32955 0.000080289
12422 12637.82356 11646.67547 0.0000805023
12478 12645.36961 11646.02107 0.000080141
12466 12654.47912 11645.36629 0.0000802182
12601 12665.08024 11644.71117 0.0000793588
12653 12677.095 11644.05567 0.0000790326
12534 12690.43366 11643.39979 0.000079783
12674 12704.98912 11642.74354 0.0000789017
12824 12720.6351 11642.08695 0.0000779788
12685 12737.2269 11641.4301 0.0000788333
12668 12754.60513 11640.77276 0.0000789391
12612 12772.6026 11640.11507 0.0000792896
12614 12791.05133 11639.45708 0.000079277
12570 12809.78879 11638.79874 0.0000795545
12571 12828.66266 11638.13996 0.0000795482
12753 12847.53246 11637.48088 0.0000784129
12459 12866.26635 11636.82136 0.0000802633
12701 12884.73603 11636.16156 0.000078734
12799 12902.80711 11635.50136 0.0000781311
12790 12920.32857 11634.84076 0.0000781861
12681 12937.12201 11634.17985 0.0000788581
12888 12952.97356 11633.51858 0.0000775916
12930 12967.63184 11632.85693 0.0000773395
12682 12980.81249 11632.19491 0.0000788519
12996 12992.21172 11631.53247 0.0000769468
12997 13001.52731 11630.86981 0.0000769408
12925 13008.48163 11630.20663 0.0000773694
13106 13012.84685 11629.54317 0.0000763009
13109 13014.46113 11628.87926 0.0000762835
13002 13013.2369 11628.21505 0.0000769112
13097 13009.1569 11627.55043 0.0000763534
13140 13002.26109 11626.88548 0.0000761035
13131 12992.62991 11626.22014 0.0000761557
12973 12980.36704 11625.55443 0.0000770832
13022 12965.59007 11624.88836 0.0000767931
13227 12948.42897 11624.2219 0.0000756029
13070 12929.03431 11623.5551 0.0000765111
12825 12907.59038 11622.88788 0.0000779727
13185 12884.33016 11622.22036 0.0000758438
13110 12859.54353 11621.55236 0.0000762777
13181 12833.57964 11620.88406 0.0000758668
12990 12806.83753 11620.21539 0.0000769823
12845 12779.75042 11619.54631 0.0000778513
13027 12752.76481 11618.8769 0.0000767636
12987 12726.31763 11618.20703 0.0000770001
12873 12700.81869 11617.53693 0.000077682
12923 12676.63422 11616.86632 0.0000773814
12936 12654.07938 11616.19538 0.0000773036
12916 12633.41253 11615.52409 0.0000774234
12791 12614.83628 11614.85238 0.00007818
12685 12598.46712 11614.18034 0.0000788333
12547 12584.47148 11613.50788 0.0000797003
12782 12572.87594 11612.83507 0.000078235
12654 12563.70517 11612.16186 0.0000790264
12637 12556.95725 11611.48828 0.0000791327
12744 12552.61262 11610.81432 0.0000784683
12843 12550.64216 11610.14 0.0000778634
12723 12551.01604 11609.46529 0.0000785978
12765 12553.71103 11608.79019 0.0000783392
12692 12558.7168 11608.11474 0.0000787898
12751 12566.03975 11607.4389 0.0000784252
12750 12575.70457 11606.76265 0.0000784314
12788 12587.75312 11606.08608 0.0000781983
12890 12602.2408 11605.40907 0.0000775795
12821 12619.23119 11604.73168 0.000077997
12600 12638.78948 11604.05394 0.0000793651
12707 12660.97385 11603.37579 0.0000786968
12604 12685.82835 11602.6973 0.0000793399
12611 12713.37415 11602.01839 0.0000792959
12677 12743.60337 11601.33911 0.000078883
12747 12776.47308 11600.65942 0.0000784498
12710 12811.90292 11599.97939 0.0000786782
12606 12849.77485 11599.29895 0.0000793273
12751 12889.93726 11598.61815 0.0000784252
12852 12932.21319 11597.93693 0.0000778089
12945 12976.41197 11597.25537 0.0000772499
13178 13022.34415 11596.5734 0.000075884
13009 13069.83699 11595.89108 0.0000768699
13069 13118.7474 11595.2083 0.0000765169
13173 13168.97312 11594.52521 0.0000759129
13111 13220.45364 11593.84168 0.0000762718
13107 13273.16611 11593.15782 0.0000762951
13210 13327.11059 11592.47351 0.0000757002
13196 13382.29221 11591.78884 0.0000757805
13182 13438.69531 11591.10382 0.000075861
13379 13496.25801 11590.41839 0.000074744
13332 13554.84905 11589.73254 0.0000750075
13225 13614.24762 11589.04634 0.0000756144
13385 13674.13165 11588.35976 0.0000747105
13637 13734.07622 11587.67278 0.0000733299
13496 13793.56132 11586.98541 0.000074096
13641 13851.98981 11586.29764 0.0000733084
13695 13908.71093 11585.60952 0.0000730194
13617 13963.04955 11584.92096 0.0000734376
13696 14014.33064 11584.23205 0.000073014
13410 14061.90164 11583.54271 0.0000745712
13787 14105.14692 11582.85302 0.0000725321
13893 14143.49511 11582.16296 0.0000719787
13886 14176.42315 11581.47246 0.000072015
13955 14203.46269 11580.78158 0.0000716589
14076 14224.20877 11580.09035 0.0000710429
14041 14238.33826 11579.39872 0.00007122
14139 14245.63224 11578.70665 0.0000707264
14126 14246.0053 11578.01423 0.0000707914
13953 14239.52955 11577.32144 0.0000716692
13914 14226.45401 11576.62823 0.0000718701
13934 14207.21295 11575.93463 0.0000717669
13803 14182.42019 11575.24064 0.000072448
13714 14152.8505 11574.54629 0.0000729182
13764 14119.41146 11573.85151 0.0000726533
13867 14083.10584 11573.15638 0.0000721137
13574 14044.99037 11572.46081 0.0000736703
13702 14006.13235 11571.7649 0.000072982
13592 13967.56715 11571.06854 0.0000735727
13622 13930.26068 11570.37183 0.0000734107
13603 13895.07684 11569.67474 0.0000735132
13589 13862.75045 11568.97724 0.0000735889
13350 13833.87188 11568.27932 0.0000749064
13564 13808.87556 11567.58106 0.0000737246
13300 13788.03959 11566.88239 0.000075188
13395 13771.49058 11566.18329 0.0000746547
13490 13759.21655 11565.48384 0.000074129
13322 13751.08549 11564.78401 0.0000750638
13227 13746.86842 11564.08375 0.0000756029
13412 13746.26801 11563.3831 0.0000745601
13136 13748.94684 11562.68208 0.0000761267
13115 13754.55507 11561.98067 0.0000762486
13270 13762.75636 11561.27882 0.000075358
13223 13773.24315 11560.57665 0.0000756258
13142 13785.74783 11559.87405 0.0000760919
13183 13800.04091 11559.17108 0.0000758553
13239 13815.92508 11558.46769 0.0000755344
13155 13833.22264 11557.7639 0.0000760167
13264 13851.76159 11557.05974 0.000075392
13307 13871.3631 11556.35517 0.0000751484
13376 13891.83126 11555.6502 0.0000747608
13398 13912.94599 11554.94485 0.000074638
13537 13934.46077 11554.23912 0.0000738716
13519 13956.10012 11553.53301 0.00007397
13538 13977.56388 11552.82643 0.0000738662
13635 13998.53147 11552.11955 0.0000733407
13623 14018.67249 11551.41222 0.0000734053
13599 14037.65872 11550.70451 0.0000735348
13682 14055.17812 11549.9964 0.0000730887
13772 14070.9464 11549.28795 0.0000726111
13741 14084.71261 11548.57902 0.0000727749
13805 14096.25789 11547.86973 0.0000724375
13819 14105.38595 11547.16008 0.0000723641
13861 14111.90975 11546.44999 0.0000721449
14020 14115.63908 11545.73955 0.0000713267
14053 14116.37002 11545.02869 0.0000711592
14022 14113.88803 11544.31742 0.0000713165
14079 14107.97786 11543.60579 0.0000710278
14148 14098.43943 11542.89373 0.0000706814
14205 14085.1109 11542.18131 0.0000703977
13923 14067.88368 11541.46848 0.0000718236
14079 14046.71435 11540.7553 0.0000710278
14162 14021.62516 11540.04168 0.0000706115
14214 13992.69581 11539.32765 0.0000703532
14149 13960.048 11538.61325 0.0000706764
14305 13923.82749 11537.89844 0.0000699056
14347 13884.1847 11537.18328 0.000069701
14265 13841.26081 11536.4677 0.0000701016
14245 13795.17665 11535.75171 0.0000702001
14522 13746.03238 11535.03536 0.000068861
14435 13693.91357 11534.31862 0.0000692761
14288 13638.90527 11533.60144 0.0000699888
14194 13581.11252 11532.88391 0.0000704523
14270 13520.68186 11532.16599 0.0000700771
14231 13457.82178 11531.44762 0.0000702691
13777 13392.81602 11530.72891 0.0000725847
13809 13326.02876 11530.00979 0.0000724165
13786 13257.89918 11529.29029 0.0000725374
13795 13188.92681 11528.57037 0.00007249
13711 13119.64927 11527.85007 0.0000729341
13625 13050.61755 11527.12936 0.0000733945
13573 12982.36979 11526.40829 0.0000736757
13313 12915.40956 11525.68682 0.0000751145
13376 12850.18809 11524.96496 0.0000747608
13174 12787.0929 11524.24268 0.0000759071
13027 12726.44291 11523.52002 0.0000767636
12931 12668.4866 11522.797 0.0000773335
12706 12613.40566 11522.07353 0.000078703
12557 12561.32071 11521.34971 0.0000796369
12670 12512.29719 11520.62551 0.0000789266
12621 12466.35329 11519.90084 0.000079233
12223 12423.46734 11519.17585 0.000081813
12332 12383.58377 11518.45043 0.0000810898
12228 12346.62063 11517.72467 0.0000817795
12056 12312.47443 11516.99847 0.0000829463
12379 12281.02628 11516.27189 0.000080782
12137 12252.14645 11515.54494 0.0000823927
11917 12225.69898 11514.81757 0.0000839137
12247 12201.54547 11514.08982 0.0000816526
11766 12179.54825 11513.36167 0.0000849907
11684 12159.5725 11512.63314 0.0000855871
11756 12141.48752 11511.9042 0.0000850629
11865 12125.16666 11511.1749 0.0000842815
11748 12110.48689 11510.4452 0.0000851209
11961 12097.32732 11509.71507 0.000083605
11679 12085.5678 11508.98458 0.0000856238
11850 12075.08715 11508.25372 0.0000843882
11752 12065.76222 11507.52246 0.0000850919
11785 12057.46704 11506.79077 0.0000848536
11767 12050.07343 11506.05872 0.0000849834
11735 12043.45159 11505.32629 0.0000852152
11629 12037.47196 11504.59346 0.0000859919
11770 12032.00747 11503.86024 0.0000849618
11775 12026.93601 11503.12661 0.0000849257
11759 12022.14241 11502.39261 0.0000850412
11593 12017.52059 11501.65823 0.0000862589
11743 12012.97467 11500.92347 0.0000851571
11683 12008.41946 11500.18828 0.0000855945
11508 12003.78106 11499.45273 0.0000868961
11761 11998.99712 11498.71679 0.0000850268
11641 11994.01753 11497.98044 0.0000859033
11604 11988.80591 11497.24372 0.0000861772
11738 11983.34129 11496.50661 0.0000851934
11618 11977.6196 11495.76912 0.0000860733
11561 11971.65522 11495.03124 0.0000864977
11560 11965.48065 11494.29297 0.0000865052
11850 11959.12244 11493.5543 0.0000843882
11734 11952.6899 11492.81522 0.0000852224
11560 11946.23375 11492.07582 0.0000865052
11896 11939.83272 11491.33597 0.0000840619
11791 11933.56649 11490.59577 0.0000848104
11710 11927.51116 11489.85515 0.0000853971
11642 11921.73622 11489.11417 0.0000858959
11575 11916.30244 11488.37281 0.0000863931
11813 11911.26092 11487.63106 0.0000846525
11682 11906.65316 11486.88891 0.0000856018
11604 11902.51193 11486.14637 0.0000861772
11766 11898.86275 11485.40349 0.0000849907
11614 11895.72529 11484.66016 0.000086103
11610 11893.11493 11483.91646 0.0000861326
11461 11891.04402 11483.17241 0.0000872524
11534 11889.5223 11482.42795 0.0000867002
11470 11888.55695 11481.68312 0.000087184
11460 11888.15194 11480.9379 0.00008726
11581 11888.30709 11480.1923 0.0000863483
11577 11889.01678 11479.44631 0.0000863782
11447 11890.26878 11478.69994 0.0000873591
11502 11892.04328 11477.95316 0.0000869414
11553 11894.3127 11477.20606 0.0000865576
11718 11897.04137 11476.45851 0.0000853388
11756 11900.1871 11475.71061 0.0000850629
11653 11903.70248 11474.96233 0.0000858148
11710 11907.53726 11474.21366 0.0000853971
11709 11911.641 11473.46459 0.0000854044
11477 11915.96605 11472.71517 0.0000871308
11497 11920.46992 11471.96534 0.0000869792
11437 11925.11776 11471.21519 0.0000874355
11600 11929.88332 11470.46459 0.0000862069
11710 11934.75023 11469.71362 0.0000853971
11720 11939.71203 11468.96229 0.0000853242
11639 11944.77192 11468.21059 0.000085918
11646 11949.94252 11467.45847 0.0000858664
11748 11955.24519 11466.70598 0.0000851209
11633 11960.70939 11465.95313 0.0000859623
11791 11966.37119 11465.1999 0.0000848104
11839 11972.27145 11464.4463 0.0000844666
11623 11978.45322 11463.69228 0.0000860363
11983 11984.95867 11462.93792 0.0000834516
11855 11991.82555 11462.18316 0.0000843526
11737 11999.08417 11461.42803 0.0000852006
11904 12006.75559 11460.67254 0.0000840054
11917 12014.85031 11459.91668 0.0000839137
12003 12023.36913 11459.16038 0.0000833125
11967 12032.30551 11458.40376 0.0000835631
11947 12041.6483 11457.64677 0.000083703
11890 12051.38517 11456.88937 0.0000841043
11980 12061.50594 11456.13158 0.0000834725
12079 12072.00384 11455.37345 0.0000827883
11868 12082.87519 11454.61495 0.0000842602
12046 12094.11727 11453.85606 0.0000830151
12281 12105.72364 11453.09679 0.0000814266
12188 12117.6793 11452.33714 0.0000820479
12245 12129.95338 11451.57713 0.000081666
12249 12142.4944 11450.81676 0.0000816393
12074 12155.22615 11450.05602 0.0000828226
12184 12168.04493 11449.29488 0.0000820749
12334 12180.82061 11448.53335 0.0000810767
12115 12193.39976 11447.77148 0.0000825423
12195 12205.61061 11447.00925 0.0000820008
12394 12217.27053 11446.24662 0.0000806842
12417 12228.19355 11445.48361 0.0000805348
12469 12238.1977 11444.72025 0.0000801989
12528 12247.11099 11443.95652 0.0000798212
12429 12254.7759 11443.19242 0.000080457
12571 12261.05225 11442.42794 0.0000795482
12372 12265.81983 11441.66308 0.0000808277
12459 12268.98132 11440.89789 0.0000802633
12520 12270.46611 11440.13229 0.0000798722
12357 12270.23652 11439.36633 0.0000809258
12437 12268.29491 11438.6 0.0000804052
12408 12264.6896 11437.83333 0.0000805932
12495 12259.51936 11437.06626 0.000080032
12335 12252.93464 11436.29888 0.0000810701
12589 12245.13266 11435.53107 0.0000794344
12276 12236.34928 11434.76291 0.0000814598
12299 12226.84679 11433.99438 0.0000813074
12477 12216.89962 11433.22548 0.0000801475
12078 12206.78024 11432.45622 0.0000827952
12144 12196.74681 11431.68661 0.0000823452
12310 12187.03242 11430.91661 0.0000812348
12050 12177.83932 11430.14627 0.0000829876
11809 12169.33457 11429.37556 0.0000846812
12046 12161.64943 11428.60448 0.0000830151
12170 12154.88136 11427.83303 0.0000821693
11980 12149.0971 11427.06123 0.0000834725
12060 12144.33717 11426.28908 0.0000829187
11971 12140.62148 11425.51654 0.0000835352
12002 12137.95447 11424.74365 0.0000833194
11859 12136.33066 11423.97038 0.0000843241
11758 12135.73936 11423.19676 0.0000850485
11655 12136.16874 11422.42281 0.0000858001
11638 12137.60864 11421.64847 0.0000859254
11613 12140.0528 11420.87374 0.0000861104
11789 12143.49892 11420.09871 0.0000848248
11771 12147.94779 11419.32329 0.0000849545
11701 12153.40085 11418.54754 0.0000854628
11829 12159.85673 11417.77138 0.000084538
11639 12167.30725 11416.99488 0.000085918
11838 12175.73292 11416.21804 0.0000844737
11992 12185.09934 11415.44086 0.0000833889
11773 12195.35434 11414.66328 0.0000849401
11648 12206.42622 11413.88537 0.0000858516
11911 12218.22434 11413.1071 0.000083956
11760 12230.63972 11412.32844 0.000085034
11740 12243.54794 11411.54949 0.0000851789
11871 12256.81126 11410.77015 0.0000842389
11822 12270.2818 11409.99042 0.0000845881
11792 12283.80353 11409.2104 0.0000848033
11957 12297.01644 11408.42999 0.000083633
11825 12310.15093 11407.64924 0.0000845666
11844 12322.84134 11406.86812 0.0000844309
12076 12334.92228 11406.08666 0.0000828089
11979 12346.23491 11405.30487 0.0000834794
11916 12356.63169 11404.52268 0.0000839208
11806 12365.98242 11403.74018 0.0000847027
11948 12374.17737 11402.95729 0.000083696
11840 12381.12997 11402.17409 0.0000844595
11807 12386.77598 11401.39054 0.0000846955
11955 12391.06969 11400.60663 0.000083647
11933 12393.97821 11399.82236 0.0000838012
11932 12395.4744 11399.03774 0.0000838082
11945 12395.52963 11398.25278 0.000083717
11875 12394.10875 11397.46749 0.0000842105
11705 12391.16799 11396.68183 0.0000854336
11893 12386.65743 11395.89582 0.0000840831
11935 12380.52708 11395.10948 0.0000837872
11807 12372.73727 11394.32278 0.0000846955
11923 12363.2706 11393.53573 0.0000838715
11852 12352.14485 11392.74837 0.0000843739
11788 12339.42288 11391.96061 0.000084832
12142 12325.21971 11391.17256 0.0000823588
11982 12309.70281 11390.38415 0.0000834585
11888 12293.08812 11389.5954 0.0000841184
12046 12275.6306 11388.80629 0.0000830151
11867 12257.61167 11388.01685 0.0000842673
11945 12239.32502 11387.22705 0.000083717
11898 12221.06331 11386.43693 0.0000840477
11824 12203.10598 11385.64648 0.0000845737
11639 12185.71033 11384.85567 0.000085918
11994 12169.1054 11384.06451 0.000083375
11756 12153.48839 11383.27304 0.0000850629
11568 12139.02351 11382.48123 0.0000864454
11610 12125.84267 11381.68909 0.0000861326
11816 12114.04729 11380.89654 0.000084631
11732 12103.71082 11380.1037 0.000085237
11680 12094.88181 11379.31054 0.0000856164
11788 12087.58708 11378.51706 0.000084832
11731 12081.83554 11377.7232 0.0000852442
11690 12077.62205 11376.929 0.0000855432
11740 12074.93155 11376.13449 0.0000851789
11648 12073.74334 11375.33965 0.0000858516
11553 12074.03584 11374.54446 0.0000865576
11652 12075.7903 11373.74894 0.0000858222
11549 12078.93906 11372.95309 0.0000865876
11797 12083.59135 11372.15691 0.0000847673
11727 12089.6994 11371.36041 0.0000852733
11811 12097.28203 11370.5636 0.0000846668
11750 12106.36647 11369.76638 0.0000851064
11822 12116.98633 11368.96889 0.0000845881
11870 12129.17642 11368.17105 0.000084246
11858 12142.9691 11367.37292 0.0000843313
11738 12158.38899 11366.5744 0.0000851934
11758 12175.44836 11365.77556 0.0000850485
11728 12194.14262 11364.97642 0.000085266
11644 12214.44665 11364.17697 0.0000858811
11861 12236.31132 11363.37714 0.0000843099
11858 12259.66099 11362.577 0.0000843313
11789 12284.39211 11361.77657 0.0000848248
11893 12310.3731 11360.97576 0.0000840831
11968 12337.44579 11360.1747 0.0000835561
11951 12365.42903 11359.37324 0.000083675
11906 12394.12439 11358.5715 0.0000839913
12184 12423.32378 11357.76943 0.0000820749
12007 12452.819 11356.96702 0.0000832848
12018 12482.2955 11356.1643 0.0000832085
12416 12511.80671 11355.36127 0.0000805412
12135 12541.08277 11354.55789 0.0000824063
12096 12570.00033 11353.75421 0.000082672
12473 12598.46343 11352.95021 0.0000801732
12195 12626.39904 11352.1459 0.0000820008
12232 12653.74542 11351.34124 0.0000817528
12389 12680.44127 11350.53629 0.0000807168
12437 12706.41239 11349.73103 0.0000804052
12387 12731.56214 11348.92544 0.0000807298
12381 12755.76536 11348.11951 0.0000807689
12487 12778.86996 11347.31329 0.0000800833
12475 12800.70362 11346.50674 0.0000801603
12622 12821.08894 11345.69989 0.0000792267
12573 12839.86348 11344.89273 0.0000795355
12664 12856.90131 11344.08526 0.000078964
12628 12872.13603 11343.27743 0.0000791891
12553 12885.57975 11342.46934 0.0000796622
12617 12897.33394 11341.66093 0.0000792581
12516 12907.59518 11340.8522 0.0000798977
12505 12916.58126 11340.04315 0.000079968
12676 12924.79026 11339.23379 0.0000788892
12824 12932.57539 11338.42411 0.0000779788
12475 12940.39453 11337.61417 0.0000801603
12465 12948.7199 11336.80388 0.0000802246
12715 12958.01683 11335.99329 0.0000786473
12654 12968.72548 11335.18242 0.0000790264
12620 12981.24571 11334.37121 0.0000792393
12643 12995.92754 11333.55967 0.0000790952
12960 13013.0642 11332.74786 0.0000771605
12826 13032.89103 11331.93575 0.0000779666
12803 13055.58646 11331.12331 0.0000781067
12655 13081.27796 11330.3106 0.0000790202
12607 13110.04711 11329.49756 0.000079321
12789 13141.94018 11328.68422 0.0000781922
12644 13176.97436 11327.87059 0.0000790889
12752 13215.14523 11327.05667 0.0000784191
12864 13256.43166 11326.24241 0.0000777363
12738 13300.79768 11325.42784 0.0000785053
13103 13348.19371 11324.61302 0.0000763184
13046 13398.55518 11323.79789 0.0000766518
12954 13451.80028 11322.98244 0.0000771962
13143 13507.8283 11322.16671 0.0000760861
13266 13566.51652 11321.35068 0.0000753807
13178 13627.71659 11320.53434 0.000075884
13375 13691.24755 11319.71771 0.0000747664
13409 13756.88786 11318.9008 0.0000745768
13522 13824.36288 11318.0836 0.0000739536
13560 13893.32892 11317.26605 0.0000737463
13527 13963.35971 11316.44825 0.0000739262
13649 14033.93281 11315.63017 0.0000732654
13622 14104.42282 11314.8118 0.0000734107
13812 14174.10451 11313.99309 0.0000724008
13738 14242.16677 11313.17412 0.0000727908
13930 14307.74203 11312.35486 0.0000717875
14018 14369.94487 11311.53528 0.0000713369
13812 14427.91858 11310.71544 0.0000724008
13891 14480.88562 11309.89534 0.0000719891
13895 14528.18801 11309.07489 0.0000719683
13994 14569.31901 11308.25418 0.0000714592
13765 14603.93023 11307.43318 0.000072648
13805 14631.82336 11306.61189 0.0000724375
13923 14652.91525 11305.79034 0.0000718236
13957 14667.19508 11304.96849 0.0000716486
13955 14674.67602 11304.14634 0.0000716589
13821 14675.34686 11303.32391 0.0000723537
14018 14669.14168 11302.50119 0.0000713369
14175 14655.9303 11301.67821 0.0000705467
14025 14635.52668 11300.85494 0.0000713012
13820 14607.72628 11300.03141 0.0000723589
13708 14572.35326 11299.20756 0.0000729501
13745 14529.32054 11298.38343 0.0000727537
13545 14478.68534 11297.55905 0.000073828
13380 14420.69119 11296.73439 0.0000747384
13517 14355.7931 11295.90944 0.0000739809
13279 14284.65689 11295.0842 0.0000753069
13292 14208.13219 11294.2587 0.0000752332
13355 14127.21403 11293.43292 0.0000748783
13238 14042.98743 11292.60687 0.0000755401
13095 13956.57279 11291.78055 0.000076365
13263 13869.07444 11290.95394 0.0000753977
13155 13781.53612 11290.12704 0.0000760167
13005 13694.91373 11289.29991 0.0000768935
12875 13610.05337 11288.47248 0.0000776699
12664 13527.68462 11287.6448 0.000078964
12655 13448.41881 11286.81683 0.0000790202
12519 13372.75607 11285.9886 0.0000798786
12518 13301.09137 11285.16008 0.000079885
12411 13233.72697 11284.33132 0.0000805737
12428 13170.8825 11283.50224 0.0000804635
12445 13112.70402 11282.67295 0.0000803536
12317 13059.27352 11281.84337 0.0000811886
12426 13010.61735 11281.01351 0.0000804764
12245 12966.71196 11280.18341 0.000081666
12331 12927.48939 11279.35304 0.0000810964
12077 12892.84262 11278.5224 0.000082802
12139 12862.62899 11277.69151 0.0000823791
12378 12836.67391 11276.86035 0.0000807885
12089 12814.77426 11276.02891 0.0000827198
12133 12796.70308 11275.19721 0.0000824198
12333 12782.21302 11274.36527 0.0000810833
12215 12771.04122 11273.53306 0.0000818666
12048 12762.91495 11272.7006 0.0000830013
12146 12757.55583 11271.86785 0.0000823316
12030 12754.68478 11271.03485 0.0000831255
12165 12754.02402 11270.20163 0.000082203
12159 12755.29952 11269.36811 0.0000822436
12076 12758.24048 11268.53436 0.0000828089
12168 12762.5773 11267.70034 0.0000821828
12320 12768.03899 11266.86609 0.0000811688
12368 12774.3506 11266.03155 0.0000808538
12285 12781.23136 11265.19678 0.0000814001
12336 12788.39501 11264.36173 0.0000810636
12426 12795.55204 11263.52648 0.0000804764
12345 12802.4158 11262.69093 0.0000810045
12248 12808.71017 11261.85517 0.000081646
12364 12814.178 11261.01912 0.00008088
12405 12818.59204 11260.18286 0.0000806127
12444 12821.76221 11259.34633 0.00008036
12413 12823.54217 11258.50953 0.0000805607
12299 12823.83212 11257.67253 0.0000813074
12505 12822.57809 11256.83524 0.000079968
12448 12819.76902 11255.99772 0.0000803342
12176 12815.42958 11255.15995 0.0000821288
12367 12809.61473 11254.32195 0.0000808604
12264 12802.40336 11253.48372 0.0000815395
12336 12793.89412 11252.64521 0.0000810636
12257 12784.20418 11251.80645 0.000081586
12333 12773.46982 11250.96748 0.0000810833
12462 12761.84819 11250.12828 0.0000802439
12328 12749.51924 11249.28881 0.0000811162
12354 12736.68677 11248.44911 0.0000809454
12323 12723.57626 11247.60918 0.0000811491
12109 12710.43073 11246.76902 0.0000825832
12317 12697.50471 11245.9286 0.0000811886
12164 12685.05515 11245.08793 0.0000822098
12200 12673.33465 11244.24703 0.0000819672
12068 12662.58336 11243.40594 0.0000828638
12076 12653.02307 11242.56459 0.0000828089
12112 12644.85405 11241.72299 0.0000825627
12097 12638.25239 11240.88116 0.0000826651
12076 12633.36942 11240.03913 0.0000828089
12002 12630.331 11239.19686 0.0000833194
11879 12629.23846 11238.35432 0.0000841822
12049 12630.16751 11237.51157 0.0000829944
12069 12633.16797 11236.66861 0.0000828569
12163 12638.26353 11235.82541 0.0000822166
12132 12645.45147 11234.98197 0.0000824266
12312 12654.70398 11234.13831 0.0000812216
12303 12665.97091 11233.29445 0.000081281
12346 12679.18493 11232.45032 0.0000809979
12141 12694.2679 11231.606 0.0000823655
12356 12711.13994 11230.76143 0.0000809323
12227 12729.72835 11229.91665 0.0000817862
12241 12749.97685 11229.07164 0.0000816927
12258 12771.85411 11228.22641 0.0000815794
12107 12795.35825 11227.38095 0.0000825968
12263 12820.51922 11226.53529 0.0000815461
12244 12847.39605 11225.68939 0.0000816727
12264 12876.07105 11224.8433 0.0000815395
12199 12906.63931 11223.99697 0.0000819739
12340 12939.19715 11223.15044 0.0000810373
12407 12973.82772 11222.30369 0.0000805997
12502 13010.58778 11221.45671 0.0000799872
12383 13049.49498 11220.6095 0.0000807559
12511 13090.51528 11219.76213 0.0000799297
12645 13133.55548 11218.9145 0.0000790826
12446 13178.45632 11218.06665 0.0000803471
12503 13224.99029 11217.21861 0.0000799808
12650 13272.86098 11216.37037 0.0000790514
12630 13321.70926 11215.52189 0.0000791766
12580 13371.11825 11214.6732 0.0000794913
12773 13420.62757 11213.82434 0.0000782901
12689 13469.74356 11212.97524 0.0000788084
12970 13517.95756 11212.12594 0.000077101
12834 13564.75866 11211.27643 0.000077918
12696 13609.64997 11210.42672 0.000078765
12794 13652.15835 11209.57678 0.0000781616
12914 13691.84297 11208.72665 0.0000774353
12902 13728.29612 11207.87634 0.0000775074
12922 13761.14253 11207.02579 0.0000773874
13018 13790.03053 11206.17505 0.0000768167
13141 13814.62436 11205.32414 0.0000760977
13223 13834.59455 11204.47299 0.0000756258
13144 13849.61368 11203.62166 0.0000760803
13335 13859.35387 11202.77012 0.0000749906
13500 13863.49595 11201.91839 0.0000740741
13366 13861.74204 11201.06645 0.0000748167
13302 13853.83718 11200.21433 0.0000751767
13371 13839.59376 11199.36199 0.0000747887
13263 13818.91776 11198.50949 0.0000753977
13361 13791.83232 11197.65676 0.0000748447
13312 13758.49578 11196.80387 0.0000751202
13390 13719.21049 11195.95074 0.0000746826
13142 13674.42 11195.09744 0.0000760919
13222 13624.69628 11194.24399 0.0000756315
13201 13570.71711 11193.39029 0.0000757518
13156 13513.23689 11192.53642 0.0000760109
12935 13453.05089 11191.68237 0.0000773096
12938 13390.96514 11190.82812 0.0000772917
12939 13327.76416 11189.97367 0.0000772857
12631 13264.18704 11189.11909 0.0000791703
12719 13200.90985 11188.26426 0.0000786225
12508 13138.53401 11187.40928 0.0000799488
12503 13077.58107 11186.5541 0.0000799808
12388 13018.49257 11185.69872 0.0000807233
12200 12961.6339 11184.84318 0.0000819672
12176 12907.29941 11183.98747 0.0000821288
12464 12855.72113 11183.13157 0.0000802311
12361 12807.07603 11182.27547 0.0000808996
12274 12761.49426 11181.4192 0.000081473
12394 12719.06737 11180.56275 0.0000806842
12299 12679.85469 11179.70614 0.0000813074
12451 12643.88907 11178.84932 0.0000803148
12394 12611.18228 11177.99233 0.0000806842
12304 12581.72813 11177.13519 0.0000812744
12506 12555.50534 11176.27788 0.0000799616
12492 12532.47895 11175.42037 0.0000800512
12329 12512.60098 11174.56267 0.0000811096
12410 12495.81014 11173.70484 0.0000805802
12366 12482.03102 11172.84681 0.0000808669
12498 12471.17218 11171.98865 0.0000800128
12471 12463.12508 11171.13029 0.000080186
12619 12457.76258 11170.27172 0.0000792456
12356 12454.93853 11169.41302 0.0000809323
12303 12454.48784 11168.55417 0.000081281
12492 12456.22898 11167.69513 0.0000800512
12352 12459.96737 11166.83592 0.0000809585
12321 12465.50001 11165.97654 0.0000811622
12405 12472.62231 11165.11702 0.0000806127
12305 12481.13231 11164.25734 0.0000812678
12335 12490.84342 11163.39749 0.0000810701
12336 12501.57982 11162.53743 0.0000810636
12327 12513.18541 11161.67724 0.0000811227
12320 12525.5215 11160.81693 0.0000811688
12499 12538.46465 11159.95645 0.0000800064
12106 12551.90166 11159.09576 0.0000826037
12487 12565.7238 11158.23492 0.0000800833
12261 12579.82168 11157.37396 0.0000815594
11990 12594.08117 11156.51283 0.0000834028
12347 12608.38286 11155.65153 0.0000809913
12344 12622.60574 11154.79009 0.000081011
12070 12636.63284 11153.92846 0.00008285
12169 12650.36179 11153.06675 0.000082176
12232 12663.71544 11152.20484 0.0000817528
12226 12676.65393 11151.34278 0.0000817929
12088 12689.18252 11150.48056 0.0000827267
12247 12701.3584 11149.61821 0.0000816526
12244 12713.29054 11148.75572 0.0000816727
12279 12725.13612 11147.89307 0.0000814399
12409 12737.09275 11147.03025 0.0000805867
12399 12749.38806 11146.16729 0.0000806517
12310 12762.26866 11145.30423 0.0000812348
12212 12775.98925 11144.44098 0.0000818867
12218 12790.80412 11143.57759 0.0000818465
12230 12806.96137 11142.71405 0.0000817661
12118 12824.69722 11141.85039 0.0000825219
12316 12844.23447 11140.98658 0.0000811952
12465 12865.77901 11140.12263 0.0000802246
12220 12889.51871 11139.25853 0.0000818331
12268 12915.61961 11138.39429 0.0000815129
12507 12944.222 11137.52993 0.0000799552
12339 12975.43618 11136.66542 0.0000810438
12271 13009.33735 11135.8008 0.000081493
12252 13045.96069 11134.936 0.0000816193
12272 13085.29693 11134.07109 0.0000814863
12079 13127.28915 11133.20605 0.0000827883
12054 13171.82991 11132.34088 0.00008296
12181 13218.7614 11131.47554 0.0000820951
12359 13267.87352 11130.61009 0.0000809127
12430 13318.9083 11129.74449 0.0000804505
12584 13371.5605 11128.87883 0.000079466
12512 13425.48422 11128.01298 0.0000799233
12509 13480.29794 11127.14701 0.0000799424
12447 13535.59377 11126.28089 0.0000803406
12490 13590.94412 11125.41466 0.0000800641
12600 13645.91135 11124.54834 0.0000793651
12459 13700.05365 11123.68186 0.0000802633
12584 13752.92745 11122.81525 0.000079466
12627 13804.09038 11121.94852 0.0000791954
12766 13853.09381 11121.08172 0.0000783331
12680 13899.47872 11120.21476 0.0000788644
12976 13942.76518 11119.34767 0.0000770654
12886 13982.44862 11118.48044 0.0000776036
12753 14017.99476 11117.61314 0.0000784129
12903 14048.84499 11116.74569 0.0000775014
13081 14074.43137 11115.87815 0.0000764468
12989 14094.19167 11115.01044 0.0000769882
12970 14107.60088 11114.14266 0.000077101
13105 14114.20119 11113.27475 0.0000763068
12967 14113.62895 11112.40674 0.0000771188
12912 14105.64022 11111.53861 0.0000774473
12968 14090.12585 11110.67034 0.0000771129
13185 14067.11591 11109.80199 0.0000758438
12915 14036.77094 11108.93353 0.0000774293
12982 13999.36817 11108.06494 0.0000770297
13060 13955.27677 11107.19628 0.0000765697
12867 13904.93601 11106.32748 0.0000777182
12841 13848.83125 11105.45856 0.0000778756
12807 13787.47815 11104.58955 0.0000780823
12575 13721.41191 11103.72044 0.0000795229
12652 13651.18216 11102.85122 0.0000790389
12649 13577.35232 11101.98188 0.0000790576
12437 13500.50112 11101.11248 0.0000804052
12630 13421.22048 11100.24295 0.0000791766
12303 13340.11438 11099.37334 0.000081281
12123 13257.79175 11098.50359 0.0000824878
12389 13174.85591 11097.63376 0.0000807168
12340 13091.89407 11096.76383 0.0000810373
12222 13009.46351 11095.89381 0.0000818197
12235 12928.08097 11095.02367 0.0000817327
11993 12848.21376 11094.15345 0.000083382
12071 12770.2727 11093.28314 0.0000828432
12051 12694.60953 11092.41273 0.0000829807
11963 12621.51665 11091.54224 0.0000835911
11850 12551.22812 11090.67163 0.0000843882
11943 12483.92485 11089.80096 0.0000837311
11941 12419.73769 11088.93018 0.0000837451
11890 12358.7536 11088.0593 0.0000841043
11951 12301.02136 11087.18838 0.000083675
11792 12246.55631 11086.3173 0.0000848033
11741 12195.34571 11085.44617 0.0000851716
11607 12147.35341 11084.57496 0.0000861549
11412 12102.52384 11083.70364 0.0000876271
11597 12060.78591 11082.83225 0.0000862292
11612 12022.05614 11081.96079 0.0000861178
11653 11986.24187 11081.08921 0.0000858148
11676 11953.24361 11080.21758 0.0000856458
11663 11922.95706 11079.34586 0.0000857412
11662 11895.27561 11078.47407 0.0000857486
11772 11870.09157 11077.60218 0.0000849473
11732 11847.29797 11076.73023 0.000085237
11582 11826.78988 11075.85817 0.0000863409
11597 11808.4654 11074.98607 0.0000862292
11815 11792.22659 11074.11388 0.0000846382
11743 11777.98048 11073.24161 0.0000851571
11738 11765.63956 11072.36928 0.0000851934
11882 11755.12242 11071.49684 0.0000841609
11819 11746.35427 11070.62437 0.0000846095
11798 11739.26687 11069.7518 0.0000847601
11761 11733.79918 11068.87919 0.0000850268
11705 11729.89724 11068.00649 0.0000854336
11733 11727.51425 11067.1337 0.0000852297
11743 11726.6107 11066.26086 0.0000851571
11846 11727.1542 11065.388 0.0000844167
11802 11729.1192 11064.51498 0.0000847314
11928 11732.48712 11063.64195 0.0000838364
11839 11737.24581 11062.76886 0.0000844666
12029 11743.38919 11061.89569 0.0000831324
11852 11750.91689 11061.02244 0.0000843739
11802 11759.82662 11060.14919 0.0000847314
11957 11770.14087 11059.27582 0.000083633
11909 11781.86501 11058.40241 0.0000839701
11907 11795.01303 11057.52893 0.0000839842
12181 11809.60047 11056.65539 0.0000820951
12068 11825.64243 11055.78183 0.0000828638
12035 11843.15274 11054.90817 0.000083091
12144 11862.14285 11054.03445 0.0000823452
12264 11882.62115 11053.1607 0.0000815395
12133 11904.5921 11052.28689 0.0000824198
12224 11928.05715 11051.41303 0.0000818063
12257 11953.01396 11050.5391 0.000081586
12085 11979.45873 11049.66514 0.0000827472
12160 12007.38719 11048.79111 0.0000822368
12210 12036.79692 11047.91704 0.0000819001
12301 12067.68973 11047.04295 0.0000812942
12341 12100.07314 11046.16875 0.0000810307
12237 12133.96231 11045.29456 0.0000817194
12502 12169.37965 11044.4203 0.0000799872
12291 12206.35444 11043.54598 0.0000813603
12475 12244.91988 11042.67164 0.0000801603
12684 12285.10897 11041.79726 0.0000788395
12457 12326.94904 11040.92279 0.0000802761
12654 12370.45571 11040.04832 0.0000790264
12587 12415.62627 11039.17381 0.000079447
12493 12462.43329 11038.29925 0.0000800448
12851 12510.81891 11037.42466 0.000077815
12526 12560.69123 11036.55002 0.0000798339
12796 12611.92184 11035.67534 0.0000781494
12931 12664.34547 11034.80064 0.0000773335
12922 12717.76255 11033.92589 0.0000773874
12890 12771.94317 11033.05111 0.0000775795
13186 12826.63421 11032.1763 0.000075838
13070 12881.56709 11031.30145 0.0000765111
13139 12936.46627 11030.42656 0.0000761093
13248 12991.05895 11029.55167 0.0000754831
13225 13045.08118 11028.67673 0.0000756144
13229 13098.28451 11027.80176 0.0000755915
13308 13150.43648 11026.92676 0.0000751428
13522 13201.319 11026.05172 0.0000739536
13317 13250.72289 11025.17666 0.000075092
13428 13298.43866 11024.30158 0.0000744713
13408 13344.2468 11023.42649 0.0000745823
13465 13387.90954 11022.55139 0.0000742666
13633 13429.16416 11021.67621 0.0000733514
13439 13467.72271 11020.80104 0.0000744103
13597 13503.27717 11019.92584 0.0000735456
13875 13535.51211 11019.05064 0.0000720721
13691 13564.12325 11018.17538 0.0000730407
13726 13588.8396 11017.30017 0.0000728544
13917 13609.44691 11016.42488 0.0000718546
13872 13625.80939 11015.5496 0.0000720877
14062 13637.88511 11014.67427 0.0000711136
13878 13645.73408 11013.79899 0.0000720565
13898 13649.51793 11012.92365 0.0000719528
13967 13649.48855 11012.04828 0.0000715973
13916 13645.97046 11011.17293 0.0000718597
14243 13639.33953 11010.29756 0.0000702099
13970 13629.99607 11009.42219 0.000071582
14219 13618.34353 11008.5468 0.0000703284
13968 13604.76714 11007.6714 0.0000715922
13899 13589.62062 11006.79599 0.0000719476
13877 13573.2181 11005.92058 0.0000720617
13819 13555.83253 11005.04514 0.0000723641
13787 13537.69993 11004.16975 0.0000725321
13672 13519.02561 11003.29431 0.0000731422
13814 13499.99509 11002.41887 0.0000723903
13846 13480.78201 11001.54345 0.000072223
13699 13461.55646 11000.66798 0.000072998
13541 13442.48916 10999.79259 0.0000738498
13180 13423.75375 10998.91713 0.0000758725
13487 13405.5245 10998.04169 0.0000741455
13464 13387.97471 10997.16625 0.0000742721
13231 13371.26882 10996.29083 0.0000755801
13316 13355.55895 10995.41539 0.0000750976
13264 13340.97844 10994.53998 0.000075392
13218 13327.63612 10993.66456 0.0000756544
13065 13315.61224 10992.78916 0.0000765404
13227 13304.95355 10991.91376 0.0000756029
13131 13295.6688 10991.03835 0.0000761557
13184 13287.72611 10990.16297 0.0000758495
13163 13281.04858 10989.28759 0.0000759705
12945 13275.51338 10988.41223 0.0000772499
12886 13270.95025 10987.53689 0.0000776036
13130 13267.14538 10986.66154 0.0000761615
12969 13263.8442 10985.78621 0.0000771069
13081 13260.76215 10984.91092 0.0000764468
12966 13257.59435 10984.03562 0.0000771248
12756 13254.03007 10983.16035 0.0000783945
12789 13249.76649 10982.28511 0.0000781922
13198 13244.52338 10981.40984 0.0000757691
13129 13238.05441 10980.53461 0.0000761673
13011 13230.15491 10979.65942 0.000076858
12894 13220.66503 10978.78426 0.0000775555
12966 13209.46708 10977.90908 0.0000771248
13128 13196.47889 10977.03394 0.0000761731
12929 13181.64316 10976.15885 0.0000773455
13075 13164.91628 10975.28375 0.0000764818
13166 13146.25617 10974.40869 0.0000759532
12800 13125.61628 10973.53367 0.000078125
13127 13102.9393 10972.65865 0.0000761789
13064 13078.15237 10971.78364 0.0000765462
12806 13051.20469 10970.9087 0.0000780884
12997 13022.02899 10970.03378 0.0000769408
12802 12990.58587 10969.15891 0.0000781128
12900 12956.8691 10968.28403 0.0000775194
13001 12920.9146 10967.40921 0.0000769172
13039 12882.80638 10966.53442 0.000076693
12559 12842.67872 10965.65965 0.0000796242
12793 12800.7117 10964.78495 0.0000781677
12657 12757.08238 10963.91027 0.0000790077
12564 12712.11771 10963.03563 0.0000795925
12443 12666.03677 10962.16102 0.0000803665
12456 12619.10328 10961.28644 0.0000802826
12322 12571.57519 10960.41192 0.0000811557
12376 12523.69784 10959.53741 0.0000808016
12396 12475.70088 10958.66299 0.0000806712
12273 12427.79668 10957.78856 0.0000814797
12094 12380.18102 10956.91421 0.0000826856
12288 12333.03576 10956.0399 0.0000813802
12175 12286.53055 10955.16563 0.0000821355
12133 12240.8248 10954.29141 0.0000824198
12070 12196.06858 10953.41723 0.00008285
11963 12152.40272 10952.5431 0.0000835911
11744 12109.9583 10951.66902 0.0000851499
11750 12068.85516 10950.79499 0.0000851064
11744 12029.20038 10949.92103 0.0000851499
11696 11991.08748 10949.04709 0.0000854993
11710 11954.5948 10948.17323 0.0000853971
11603 11919.78465 10947.2994 0.0000861846
11667 11886.70383 10946.42564 0.0000857118
11652 11855.38282 10945.55192 0.0000858222
11586 11825.83692 10944.67829 0.0000863111
11420 11798.06626 10943.80468 0.0000875657
11407 11772.05705 10942.93115 0.0000876655
11568 11747.78212 10942.05768 0.0000864454
11486 11725.20171 10941.18424 0.0000870625
11533 11704.26463 10940.3109 0.0000867077
11436 11684.90909 10939.43761 0.0000874432
11327 11667.06362 10938.56438 0.0000882846
11309 11650.64826 10937.6912 0.0000884251
11335 11635.57585 10936.81811 0.0000882223
11276 11621.75326 10935.94506 0.0000886839
11259 11609.08298 10935.0721 0.0000888178
11229 11597.46445 10934.19921 0.0000890551
11322 11586.79596 10933.32636 0.0000883236
11292 11576.97606 10932.4536 0.0000885583
11233 11567.90506 10931.5809 0.0000890234
11466 11559.48615 10930.70829 0.0000872144
11310 11551.6262 10929.83573 0.0000884173
11415 11544.23652 10928.96324 0.000087604
11550 11537.23275 10928.09083 0.0000865801
11403 11530.53492 10927.2185 0.0000876962
11234 11524.03753 10926.34625 0.0000890155
11393 11517.72859 10925.47408 0.0000877732
11425 11511.51087 10924.60198 0.0000875274
11126 11505.32196 10923.72995 0.0000898796
11406 11499.10533 10922.858 0.0000876732
11315 11492.81174 10921.98615 0.0000883783
11063 11486.40115 10921.11437 0.0000903914
11284 11479.84429 10920.24266 0.0000886211
11372 11473.12455 10919.37103 0.0000879353
11297 11466.23879 10918.49951 0.0000885191
11440 11459.19793 10917.62805 0.0000874126
11464 11452.02647 10916.7567 0.0000872296
11328 11444.76144 10915.88543 0.0000882768
11198 11437.45026 10915.01424 0.0000893017
11553 11430.14873 10914.14314 0.0000865576
11427 11422.91812 10913.27211 0.000087512
11304 11415.82286 10912.4012 0.0000884643
11541 11408.92792 10911.53037 0.0000866476
11277 11402.29701 10910.65963 0.0000886761
11167 11395.99109 10909.78899 0.0000895496
11275 11390.06701 10908.91844 0.0000886918
11248 11384.57711 10908.04797 0.0000889047
11197 11379.56867 10907.17761 0.0000893096
11327 11375.08396 10906.30735 0.0000882846
11213 11371.16037 10905.43717 0.0000891822
11020 11367.83052 10904.56711 0.0000907441
11335 11365.12259 10903.69714 0.0000882223
11384 11363.06066 10902.82728 0.0000878426
11243 11361.66485 10901.95751 0.0000889442
11433 11360.95166 10901.08784 0.0000874661
11401 11360.93412 10900.21827 0.0000877116
11281 11361.622 10899.34881 0.0000886446
11430 11363.02188 10898.47946 0.0000874891
11086 11365.13757 10897.61022 0.0000902039
11228 11367.97019 10896.74108 0.0000890631
11414 11371.51862 10895.87204 0.0000876117
11219 11375.77993 10895.0031 0.0000891345
11250 11380.74992 10894.1343 0.0000888889
11418 11386.42375 10893.26559 0.000087581
11269 11392.79654 10892.39699 0.000088739
11252 11399.86422 10891.5285 0.0000888731
11363 11407.62374 10890.66013 0.0000880049
11448 11416.07369 10889.79187 0.0000873515
11160 11425.21261 10888.92373 0.0000896057
11310 11435.04471 10888.05569 0.0000884173
11324 11445.57033 10887.18779 0.000088308
11322 11456.79051 10886.32 0.0000883236
11507 11468.70462 10885.45233 0.0000869036
11437 11481.30829 10884.58477 0.0000874355
11534 11494.59223 10883.71734 0.0000867002
11530 11508.54039 10882.85003 0.0000867303
11286 11523.12854 10881.98282 0.0000886054
11414 11538.32357 10881.11577 0.0000876117
11373 11554.08236 10880.24881 0.0000879275
11328 11570.3524 10879.382 0.0000882768
11498 11587.07152 10878.51529 0.0000869716
11477 11604.16983 10877.64873 0.0000871308
11353 11621.57058 10876.78229 0.0000880824
11530 11639.19301 10875.91597 0.0000867303
11587 11656.95383 10875.04979 0.0000863036
11558 11674.77031 10874.18374 0.0000865202
11631 11692.56163 10873.31781 0.0000859771
11690 11710.2504 10872.45203 0.0000855432
11407 11727.76338 10871.58637 0.0000876655
11496 11745.03153 10870.72084 0.0000869868
11709 11761.98863 10869.85546 0.0000854044
11605 11778.57129 10868.99021 0.0000861698
11709 11794.71705 10868.12508 0.0000854044
11676 11810.36519 10867.26012 0.0000856458
11729 11825.45666 10866.39526 0.0000852588
11677 11839.93679 10865.53056 0.0000856384
11779 11853.75826 10864.66599 0.0000848969
11727 11866.8861 10863.80158 0.0000852733
11799 11879.30185 10862.9373 0.0000847529
11695 11891.00932 10862.07316 0.0000855066
11859 11902.03804 10861.20917 0.0000843241
11832 11912.44542 10860.34532 0.0000845166
11837 11922.3173 10859.48162 0.0000844809
11853 11931.76588 10858.61808 0.0000843668
11863 11940.92494 10857.75467 0.0000842957
12086 11949.94414 10856.8914 0.0000827404
11920 11958.98084 10856.02828 0.0000838926
11804 11968.19246 10855.16533 0.000084717
11656 11977.72772 10854.30251 0.0000857927
11861 11987.71985 10853.43985 0.0000843099
11814 11998.279 10852.57735 0.0000846453
11951 12009.48816 10851.715 0.000083675
11747 12021.39915 10850.8528 0.0000851281
11734 12034.03119 10849.99077 0.0000852224
11922 12047.37013 10849.12887 0.0000838785
11753 12061.37066 10848.26715 0.0000850847
11633 12075.95853 10847.40556 0.0000859623
11815 12091.03495 10846.54416 0.0000846382
11853 12106.48099 10845.6829 0.0000843668
11749 12122.16325 10844.82182 0.0000851136
11699 12137.9384 10843.96089 0.0000854774
11766 12153.65815 10843.10013 0.0000849907
11781 12169.17218 10842.23952 0.0000848824
11782 12184.33044 10841.37908 0.0000848752
11806 12198.98292 10840.5188 0.0000847027
11641 12212.97898 10839.6587 0.0000859033
11591 12226.16611 10838.79875 0.0000862738
11734 12238.3877 10837.939 0.0000852224
11858 12249.48304 10837.07939 0.0000843313
11754 12259.28818 10836.21994 0.0000850774
11691 12267.64005 10835.36069 0.0000855359
11847 12274.38183 10834.50161 0.0000844096
11679 12279.37175 10833.64268 0.0000856238
11593 12282.49257 10832.78393 0.0000862589
11703 12283.66074 10831.92536 0.0000854482
11764 12282.83439 10831.06698 0.0000850051
11651 12280.01928 10830.20875 0.0000858295
11848 12275.27017 10829.35071 0.0000844024
11752 12268.6891 10828.49285 0.0000850919
11894 12260.41972 10827.63515 0.000084076
12092 12250.63855 10826.77767 0.0000826993
12129 12239.54477 10825.92033 0.000082447
11902 12227.35004 10825.06319 0.0000840195
11985 12214.26821 10824.20622 0.0000834376
12111 12200.50784 10823.34944 0.0000825696
12020 12186.26662 10822.49286 0.0000831947
11959 12171.72887 10821.63644 0.000083619
11874 12157.06462 10820.78023 0.0000842176
11867 12142.43198 10819.92417 0.0000842673
12011 12127.97942 10819.06833 0.000083257
12024 12113.84876 10818.21267 0.000083167
11733 12100.1785 10817.35719 0.0000852297
11901 12087.10536 10816.50191 0.0000840266
11936 12074.76565 10815.64682 0.0000837802
11914 12063.29429 10814.79194 0.0000839349
11679 12052.82372 10813.93722 0.0000856238
11941 12043.48131 10813.08271 0.0000837451
11789 12035.38637 10812.2284 0.0000848248
11667 12028.6469 10811.37428 0.0000857118
11913 12023.35609 10810.52035 0.0000839419
11757 12019.58951 10809.66662 0.0000850557
11687 12017.40192 10808.8131 0.0000855652
11896 12016.82546 10807.95977 0.0000840619
11808 12017.86806 10807.10665 0.0000846883
11743 12020.51209 10806.25372 0.0000851571
11869 12024.71487 10805.40099 0.0000842531
11770 12030.40967 10804.54847 0.0000849618
11691 12037.50767 10803.69615 0.0000855359
11853 12045.90094 10802.84404 0.0000843668
11748 12055.4669 10801.99212 0.0000851209
11849 12066.07322 10801.14041 0.0000843953
11872 12077.58263 10800.28892 0.0000842318
11656 12089.85921 10799.43765 0.0000857927
11893 12102.77246 10798.58655 0.0000840831
11946 12116.20148 10797.73567 0.00008371
11696 12130.03368 10796.88504 0.0000854993
11869 12144.17982 10796.03458 0.0000842531
12062 12158.55093 10795.18436 0.000082905
11921 12173.07082 10794.33431 0.0000838856
11928 12187.66781 10793.48451 0.0000838364
11895 12202.27126 10792.63493 0.0000840689
12056 12216.80732 10791.78555 0.0000829463
11922 12231.19567 10790.93639 0.0000838785
11971 12245.34743 10790.08746 0.0000835352
12167 12259.16429 10789.23872 0.0000821895
11981 12272.53941 10788.39023 0.0000834655
12274 12285.35848 10787.54196 0.000081473
12220 12297.50209 10786.69388 0.0000818331
12186 12308.84844 10785.84602 0.0000820614
12199 12319.27586 10784.99841 0.0000819739
12147 12328.66546 10784.15104 0.0000823249
12036 12336.90432 10783.30387 0.0000830841
12092 12343.88854 10782.45691 0.0000826993
12017 12349.52696 10781.6102 0.0000832154
12115 12353.7457 10780.76372 0.0000825423
12152 12356.49313 10779.91746 0.000082291
11776 12357.74456 10779.07143 0.0000849185
12020 12357.50746 10778.22561 0.0000831947
12117 12355.82343 10777.38005 0.0000825287
11902 12352.77114 10776.53471 0.0000840195
12127 12348.46426 10775.68959 0.0000824606
12140 12343.04929 10774.84473 0.0000823723
12069 12336.70018 10774.00009 0.0000828569
11965 12329.61056 10773.15568 0.0000835771
12078 12321.98629 10772.31152 0.0000827952
11872 12314.03747 10771.46758 0.0000842318
11841 12305.97026 10770.62389 0.0000844523
11989 12297.98025 10769.78043 0.0000834098
12046 12290.24785 10768.93722 0.0000830151
12004 12282.93335 10768.09425 0.0000833056
12088 12276.17572 10767.25151 0.0000827267
12013 12270.09057 10766.40902 0.0000832432
11904 12264.77007 10765.56678 0.0000840054
12011 12260.28355 10764.72477 0.000083257
12048 12256.67762 10763.883 0.0000830013
11967 12253.97759 10763.04148 0.0000835631
11846 12252.18919 10762.20022 0.0000844167
11668 12251.30054 10761.3592 0.0000857045
11884 12251.2857 10760.51843 0.0000841468
11801 12252.1076 10759.67791 0.0000847386
11889 12253.7237 10758.83764 0.0000841114
11801 12256.09055 10757.99762 0.0000847386
11855 12259.16898 10757.15783 0.0000843526
12029 12262.92853 10756.31832 0.0000831324
11820 12267.35128 10755.47906 0.0000846024
11907 12272.43305 10754.64004 0.0000839842
12042 12278.18354 10753.80129 0.0000830427
11774 12284.62354 10752.96278 0.0000849329
11712 12291.78062 10752.12455 0.0000853825
11930 12299.68377 10751.28655 0.0000838223
11891 12308.35636 10750.44883 0.0000840972
11889 12317.81026 10749.61136 0.0000841114
11997 12328.03898 10748.77416 0.0000833542
11769 12339.01302 10747.9372 0.000084969
12032 12350.6764 10747.10052 0.0000831117
11781 12362.94533 10746.2641 0.0000848824
11708 12375.70729 10745.42793 0.0000854117
11950 12388.8241 10744.59203 0.000083682
11894 12402.13403 10743.75641 0.000084076
11955 12415.45587 10742.92105 0.000083647
12118 12428.59358 10742.08596 0.0000825219
11911 12441.34008 10741.25111 0.000083956
12148 12453.48138 10740.41655 0.0000823181
12259 12464.79858 10739.58227 0.0000815727
12139 12475.06992 10738.74825 0.0000823791
12250 12484.0731 10737.9145 0.0000816327
12349 12491.58589 10737.08103 0.0000809782
11942 12497.38963 10736.24783 0.0000837381
12084 12501.27286 10735.41488 0.0000827541
12123 12503.03798 10734.58223 0.0000824878
12067 12502.50829 10733.74985 0.0000828706
12163 12499.53848 10732.91774 0.0000822166
12170 12494.02388 10732.08592 0.0000821693
11970 12485.90967 10731.25438 0.0000835422
12049 12475.19851 10730.42311 0.0000829944
12247 12461.95387 10729.59212 0.0000816526
11959 12446.30009 10728.7614 0.000083619
12123 12428.418 10727.93098 0.0000824878
12048 12408.53618 10727.10083 0.0000830013
11746 12386.91991 10726.27096 0.0000851354
11892 12363.8573 10725.44138 0.0000840901
12016 12339.64689 10724.61208 0.0000832224
12131 12314.58317 10723.78308 0.0000824334
12051 12288.9468 10722.95435 0.0000829807
12109 12262.99587 10722.12591 0.0000825832
12008 12236.95889 10721.29777 0.0000832778
11728 12211.03327 10720.46991 0.000085266
11847 12185.38336 10719.64234 0.0000844096
11745 12160.1424 10718.81505 0.0000851426
11612 12135.41506 10717.98807 0.0000861178
11651 12111.2813 10717.16137 0.0000858295
11684 12087.80029 10716.33497 0.0000855871
11559 12065.01487 10715.50885 0.0000865127
11588 12042.95532 10714.68304 0.0000862962
11581 12021.64251 10713.85754 0.0000863483
11497 12001.09014 10713.03231 0.0000869792
11685 11981.3058 10712.20738 0.0000855798
11480 11962.29202 10711.38276 0.000087108
11507 11944.04493 10710.55843 0.0000869036
11740 11926.55343 10709.7344 0.0000851789
11561 11909.79679 10708.91066 0.0000864977
11629 11893.74355 10708.08724 0.0000859919
11636 11878.34924 10707.26412 0.0000859402
11431 11863.55528 10706.44129 0.0000874814
11462 11849.28958 10705.61877 0.0000872448
11539 11835.46689 10704.79656 0.0000866626
11643 11821.99141 10703.97466 0.0000858885
11632 11808.76109 10703.15304 0.0000859697
11658 11795.67172 10702.33174 0.000085778
11634 11782.62326 10701.51077 0.000085955
11583 11769.52559 10700.69009 0.0000863334
11534 11756.30435 10699.86971 0.0000867002
11451 11742.90606 10699.04966 0.0000873286
11411 11729.30148 10698.22992 0.0000876347
11488 11715.4881 10697.41048 0.0000870474
11333 11701.48983 10696.59135 0.0000882379
11458 11687.3555 10695.77253 0.0000872753
11519 11673.15569 10694.95405 0.0000868131
11403 11658.97829 10694.13587 0.0000876962
11417 11644.92373 10693.318 0.0000875887
11515 11631.09932 10692.50046 0.0000868432
11549 11617.61467 10691.68323 0.0000865876
11397 11604.57682 10690.86632 0.0000877424
11411 11592.08683 10690.04973 0.0000876347
11299 11580.23626 10689.23345 0.0000885034
11246 11569.10535 10688.4175 0.0000889205
11464 11558.76134 10687.60186 0.0000872296
11271 11549.25753 10686.78657 0.0000887233
11250 11540.63333 10685.97157 0.0000888889
11334 11532.91438 10685.15693 0.0000882301
11298 11526.11343 10684.34259 0.0000885112
11478 11520.23143 10683.52859 0.0000871232
11186 11515.25919 10682.7149 0.0000893975
11293 11511.17898 10681.90155 0.0000885504
11297 11507.96372 10681.08853 0.0000885191
11015 11505.58992 10680.27581 0.0000907853
11094 11504.02284 10679.46344 0.0000901388
11056 11503.22907 10678.65141 0.0000904486
11237 11503.17474 10677.83971 0.0000889917
11215 11503.82615 10677.02833 0.0000891663
11295 11505.1498 10676.21729 0.0000885347
11332 11507.1119 10675.40659 0.0000882457
11342 11509.67682 10674.59621 0.0000881679
11295 11512.8056 10673.78618 0.0000885347
11440 11516.45371 10672.97646 0.0000874126
11097 11520.56864 10672.1671 0.0000901144
11240 11525.08738 10671.35807 0.000088968
11334 11529.93416 10670.54939 0.0000882301
11289 11535.01821 10669.74104 0.0000885818
11296 11540.23251 10668.93303 0.0000885269
11539 11545.45343 10668.12537 0.0000866626
11500 11550.54073 10667.31804 0.0000869565
11447 11555.33908 10666.51105 0.0000873591
11488 11559.68143 10665.7044 0.0000870474
11417 11563.39221 10664.89811 0.0000875887
11503 11566.29303 10664.09216 0.0000869338
11425 11568.20853 10663.28655 0.0000875274
11279 11568.97293 10662.48129 0.0000886603
11490 11568.43729 10661.67639 0.0000870322
11443 11566.47586 10660.87182 0.0000873897
11602 11562.98093 10660.06759 0.000086192
11682 11557.91218 10659.26374 0.0000856018
11642 11551.23278 10658.46021 0.0000858959
11528 11542.9554 10657.65704 0.0000867453
11593 11533.13042 10656.85423 0.0000862589
11535 11521.84338 10656.05177 0.0000866927
11417 11509.21119 10655.24967 0.0000875887
11480 11495.37629 10654.44791 0.000087108
11752 11480.50108 10653.6465 0.0000850919
11356 11464.76085 10652.84547 0.0000880592
11590 11448.33769 10652.04478 0.0000862813
11661 11431.41457 10651.24445 0.0000857559
11511 11414.16993 10650.44448 0.0000868734
11559 11396.7741 10649.64485 0.0000865127
11430 11379.38567 10648.84561 0.0000874891
11331 11362.14963 10648.04673 0.0000882535
11351 11345.19593 10647.24819 0.000088098
11235 11328.63933 10646.45001 0.0000890076
11356 11312.57923 10645.65221 0.0000880592
11343 11297.10044 10644.85477 0.0000881601
11401 11282.27396 10644.0577 0.0000877116
11352 11268.15807 10643.26096 0.0000880902
11220 11254.79959 10642.46462 0.0000891266
11451 11242.23508 10641.66863 0.0000873286
11487 11230.49209 10640.87302 0.0000870549
11254 11219.59052 10640.07777 0.0000888573
11327 11209.54313 10639.2829 0.0000882846
11298 11200.35761 10638.48839 0.0000885112
11409 11192.03653 10637.69426 0.0000876501
11495 11184.57864 10636.90047 0.0000869943
11397 11177.97928 10636.10707 0.0000877424
11415 11172.23095 10635.31405 0.000087604
11400 11167.32322 10634.5214 0.0000877193
11340 11163.24373 10633.72913 0.0000881834
11320 11159.97716 10632.93722 0.0000883392
11635 11157.50607 10632.1457 0.0000859476
11580 11155.81026 10631.35456 0.0000863558
11515 11154.86702 10630.56378 0.0000868432
11585 11154.65117 10629.77338 0.0000863185
11449 11155.13496 10628.98335 0.0000873439
11564 11156.28843 10628.19372 0.0000864753
11512 11158.07972 10627.40446 0.0000868659
11536 11160.47535 10626.6156 0.0000866852
11722 11163.44096 10625.8271 0.0000853097
11499 11166.94216 10625.03899 0.0000869641
11442 11170.94438 10624.25126 0.0000873973
11368 11175.41469 10623.46392 0.0000879662
11556 11180.32292 10622.67696 0.0000865351
11612 11185.64118 10621.89036 0.0000861178
11349 11191.34593 10621.10417 0.0000881135
11705 11197.41843 10620.31838 0.0000854336
11569 11203.84422 10619.53296 0.0000864379
11563 11210.61537 10618.74793 0.0000864827
11758 11217.72851 10617.9633 0.0000850485
11524 11225.18659 10617.17905 0.0000867754
11614 11232.99627 10616.39519 0.000086103
11718 11241.16645 10615.61172 0.0000853388
11689 11249.71091 10614.82864 0.0000855505
11774 11258.64376 10614.04595 0.0000849329
11745 11267.97802 10613.26366 0.0000851426
11742 11277.72936 10612.48178 0.0000851644
11940 11287.91105 10611.70026 0.0000837521
11832 11298.53413 10610.91916 0.0000845166
11770 11309.61163 10610.13846 0.0000849618
11698 11321.15446 10609.35814 0.0000854847
11710 11333.17125 10608.57823 0.0000853971
11857 11345.67399 10607.79872 0.0000843384
11539 11358.67293 10607.01959 0.0000866626
11766 11372.17582 10606.24087 0.0000849907
11800 11386.19384 10605.46255 0.0000847458
11455 11400.73483 10604.68463 0.0000872981
11850 11415.8027 10603.90712 0.0000843882
11463 11431.40283 10603.13002 0.0000872372
11746 11447.53452 10602.3533 0.0000851354
11632 11464.19503 10601.577 0.0000859697
11616 11481.37559 10600.80111 0.0000860882
11754 11499.06508 10600.02562 0.0000850774
11933 11517.25129 10599.25052 0.0000838012
11857 11535.91428 10598.47585 0.0000843384
11815 11555.03342 10597.70157 0.0000846382
11880 11574.58623 10596.92771 0.0000841751
11763 11594.54543 10596.15426 0.0000850123
11682 11614.87834 10595.38123 0.0000856018
11879 11635.54824 10594.60857 0.0000841822
11697 11656.51394 10593.83636 0.000085492
11644 11677.72203 10593.06454 0.0000858811
11703 11699.11181 10592.29314 0.0000854482
11821 11720.6109 10591.52216 0.0000845952
11750 11742.13405 10590.75159 0.0000851064
11984 11763.58241 10589.98143 0.0000834446
11906 11784.84253 10589.21171 0.0000839913
11769 11805.76675 10588.44237 0.000084969
11749 11826.2518 10587.67348 0.0000851136
11877 11846.12229 10586.90497 0.0000841963
11926 11865.21071 10586.1369 0.0000838504
11925 11883.34072 10585.36925 0.0000838574
11788 11900.33068 10584.60201 0.000084832
11759 11915.99818 10583.83521 0.0000850412
11893 11930.16502 10583.06881 0.0000840831
11928 11942.66305 10582.30285 0.0000838364
11832 11953.339 10581.53729 0.0000845166
11878 11962.05983 10580.77218 0.0000841893
11902 11968.71663 10580.00747 0.0000840195
11939 11973.2275 10579.24321 0.0000837591
12081 11975.53806 10578.47935 0.0000827746
11969 11975.62294 10577.71592 0.0000835492
11788 11973.48329 10576.95293 0.000084832
12152 11969.14626 10576.19035 0.000082291
12179 11962.66294 10575.4282 0.0000821085
12002 11954.10702 10574.6665 0.0000833194
12233 11943.57346 10573.90522 0.0000817461
11750 11931.17773 10573.14435 0.0000851064
11868 11917.05531 10572.38394 0.0000842602
11812 11901.3606 10571.62393 0.0000846597
12055 11884.26656 10570.86439 0.0000829531
12166 11865.96175 10570.10525 0.0000821963
11983 11846.64859 10569.34654 0.0000834516
11778 11826.5386 10568.5883 0.0000849041
11985 11805.84896 10567.83047 0.0000834376
11939 11784.79727 10567.07308 0.0000837591
11812 11763.59654 10566.31611 0.0000846597
11822 11742.45117 10565.5596 0.0000845881
11905 11721.55328 10564.80351 0.0000839983
11929 11701.07653 10564.04787 0.0000838293
11798 11681.18101 10563.29267 0.0000847601
11764 11662.00476 10562.5379 0.0000850051
11851 11643.66755 10561.78357 0.0000843811
11920 11626.27105 10561.0297 0.0000838926
12026 11609.89649 10560.27626 0.0000831532
11774 11594.61278 10559.52325 0.0000849329
11728 11580.47187 10558.7707 0.000085266
11696 11567.51314 10558.01856 0.0000854993
11952 11555.76506 10557.26691 0.000083668
12028 11545.24402 10556.51567 0.0000831393
11894 11535.95994 10555.76488 0.000084076
11825 11527.91275 10555.01455 0.0000845666
11993 11521.09327 10554.26466 0.000083382
11886 11515.48652 10553.51523 0.0000841326
11832 11511.06712 10552.76623 0.0000845166
11877 11507.80235 10552.01769 0.0000841963
11983 11505.65169 10551.26959 0.0000834516
11871 11504.56388 10550.52193 0.0000842389
11836 11504.47987 10549.77474 0.000084488
11970 11505.33201 10549.028 0.0000835422
11713 11507.04312 10548.28171 0.0000853752
11848 11509.52915 10547.53586 0.0000844024
12052 11512.70041 10546.79048 0.0000829738
11976 11516.46187 10546.04554 0.0000835003
11925 11520.71746 10545.30107 0.0000838574
12023 11525.37179 10544.55704 0.0000831739
11910 11530.33422 10543.81346 0.0000839631
12071 11535.52098 10543.07035 0.0000828432
12282 11540.8592 10542.3277 0.00008142
12177 11546.29003 10541.58549 0.000082122
12293 11551.76991 10540.84375 0.0000813471
12302 11557.27335 10540.10247 0.0000812876
12171 11562.79327 10539.36165 0.0000821625
12134 11568.34168 10538.62129 0.0000824131
12324 11573.94877 10537.88138 0.0000811425
12244 11579.66233 10537.14194 0.0000816727
12235 11585.54524 10536.40296 0.0000817327
12262 11591.67461 10535.66444 0.0000815528
12245 11598.13875 10534.92639 0.000081666
12170 11605.03432 10534.1888 0.0000821693
12365 11612.46396 10533.45167 0.0000808734
12173 11620.5329 10532.71501 0.000082149
12232 11629.34571 10531.97881 0.0000817528
12277 11639.00364 10531.24309 0.0000814531
12260 11649.6017 10530.50784 0.0000815661
12280 11661.22557 10529.77303 0.0000814332
12332 11673.94994 10529.03869 0.0000810898
12290 11687.83651 10528.30484 0.000081367
12236 11702.93233 10527.57145 0.0000817261
12301 11719.26952 10526.83854 0.0000812942
12347 11736.86445 10526.1061 0.0000809913
12265 11755.71822 10525.3741 0.0000815328
12325 11775.81726 10524.6426 0.0000811359
12266 11797.13363 10523.91156 0.0000815262
12276 11819.62717 10523.181 0.0000814598
12227 11843.24655 10522.45091 0.0000817862
12259 11867.93083 10521.7213 0.0000815727
12221 11893.61136 10520.99216 0.0000818264
12333 11920.2135 10520.26351 0.0000810833
12298 11947.57985 10519.53531 0.000081314
12177 11975.78636 10518.8076 0.000082122
12462 12004.67217 10518.08036 0.0000802439
12422 12034.15576 10517.35361 0.0000805023
12554 12064.15696 10516.62733 0.0000796559
12626 12094.59821 10515.90152 0.0000792016
12645 12125.40486 10515.1762 0.0000790826
12559 12156.5043 10514.45137 0.0000796242
12535 12187.82623 10513.72701 0.0000797766
12708 12219.29984 10513.00313 0.0000786906
12470 12250.8532 10512.27973 0.0000801925
12712 12282.40995 10511.55681 0.0000786658
12625 12313.8866 10510.83439 0.0000792079
12575 12345.18938 10510.11243 0.0000795229
12732 12376.21296 10509.39097 0.0000785423
12883 12406.83568 10508.66999 0.0000776217
12754 12436.91983 10507.9495 0.0000784068
12913 12466.30946 10507.22948 0.0000774413
12710 12494.83005 10506.50997 0.0000786782
12755 12522.28997 10505.79093 0.0000784006
12835 12548.48198 10505.07238 0.000077912
12855 12573.18689 10504.35432 0.0000777907
12877 12596.17933 10503.63674 0.0000776578
12895 12617.2352 10502.91966 0.0000775494
12808 12636.13952 10502.20307 0.0000780762
12843 12652.69684 10501.48697 0.0000778634
12891 12666.7425 10500.77136 0.0000775735
12787 12678.15197 10500.05623 0.0000782044
12973 12686.85124 10499.34162 0.0000770832
12945 12692.8229 10498.62749 0.0000772499
12856 12696.11166 10497.91384 0.0000777847
12884 12696.82427 10497.20069 0.0000776156
12863 12695.12632 10496.48803 0.0000777424
12908 12691.23716 10495.77587 0.0000774713
12755 12685.42033 10495.06421 0.0000784006
12922 12677.97301 10494.35304 0.0000773874
12703 12669.21445 10493.64238 0.0000787216
12675 12659.47441 10492.9322 0.0000788955
12708 12649.0827 10492.22253 0.0000786906
12616 12638.35954 10491.51336 0.0000792644
12648 12627.6085 10490.80467 0.0000790639
12565 12617.10924 10490.09647 0.0000795862
12426 12607.11422 10489.3888 0.0000804764
12444 12597.84412 10488.68162 0.00008036
12494 12589.48645 10487.97494 0.0000800384
12493 12582.19231 10487.26876 0.0000800448
12541 12576.07614 10486.56308 0.0000797385
12392 12571.21405 10485.85792 0.0000806972
12592 12567.64399 10485.15324 0.0000794155
12552 12565.34834 10484.44907 0.0000796686
12558 12564.32012 10483.7454 0.0000796305
12523 12564.4663 10483.04224 0.0000798531
12514 12565.67468 10482.33959 0.0000799105
12617 12567.80063 10481.63744 0.0000792581
12412 12570.67089 10480.9358 0.0000805672
12387 12574.08775 10480.23466 0.0000807298
12616 12577.83551 10479.53404 0.0000792644
12582 12581.68642 10478.83391 0.0000794786
12529 12585.40781 10478.1343 0.0000798148
12587 12588.76942 10477.4352 0.000079447
12364 12591.55041 10476.7366 0.00008088
12538 12593.5461 10476.03851 0.0000797575
12563 12594.57334 10475.34093 0.0000795988
12390 12594.47411 10474.64387 0.0000807103
12476 12593.11806 10473.94733 0.0000801539
12532 12590.40193 10473.25129 0.0000797957
12488 12586.24815 10472.55577 0.0000800769
12386 12580.60183 10471.86074 0.0000807363
12568 12573.42637 10471.16623 0.0000795672
12454 12564.69928 10470.47224 0.0000802955
12552 12554.40831 10469.77877 0.0000796686
12492 12542.54942 10469.08582 0.0000800512
12462 12529.12449 10468.39338 0.0000802439
12368 12514.14299 10467.70145 0.0000808538
12404 12497.62374 10467.01003 0.0000806192
12253 12479.59797 10466.31914 0.0000816127
12336 12460.11318 10465.62877 0.0000810636
12494 12439.2371 10464.9389 0.0000800384
12242 12417.06228 10464.24955 0.000081686
12273 12393.70611 10463.56073 0.0000814797
12321 12369.31211 10462.87243 0.0000811622
12326 12344.04871 10462.18466 0.0000811293
12288 12318.10657 10461.4974 0.0000813802
12346 12291.69263 10460.81065 0.0000809979
12285 12265.0264 10460.12442 0.0000814001
12315 12238.33245 10459.43872 0.0000812018
12178 12211.83459 10458.75355 0.0000821153
12287 12185.7505 10458.0689 0.0000813868
12405 12160.28587 10457.38476 0.0000806127
12403 12135.63126 10456.70115 0.0000806257
12297 12111.95702 10456.01807 0.0000813206
12189 12089.41233 10455.33552 0.0000820412
12397 12068.12218 10454.65348 0.0000806647
12221 12048.18711 10453.97198 0.0000818264
12160 12029.68177 10453.29099 0.0000822368
12193 12012.65529 10452.61054 0.0000820143
12110 11997.13056 10451.9306 0.0000825764
11996 11983.10527 10451.25121 0.0000833611
12076 11970.55252 10450.57233 0.0000828089
11916 11959.42177 10449.89398 0.0000839208
11960 11949.64056 10449.21619 0.000083612
11944 11941.11679 10448.53888 0.000083724
11910 11933.74091 10447.86213 0.0000839631
11918 11927.38961 10447.18592 0.0000839067
11881 11921.92864 10446.51022 0.000084168
11868 11917.21749 10445.83505 0.0000842602
11732 11913.11245 10445.16041 0.000085237
11919 11909.47175 10444.4863 0.0000838997
11722 11906.15826 10443.81274 0.0000853097
11614 11903.0425 10443.13971 0.000086103
12031 11900.00504 10442.46721 0.0000831186
11839 11896.93776 10441.79524 0.0000844666
11834 11893.74279 10441.12379 0.0000845023
11979 11890.33222 10440.45291 0.0000834794
11935 11886.62466 10439.78254 0.0000837872
11832 11882.54343 10439.1127 0.0000845166
11937 11878.01162 10438.44341 0.0000837731
11873 11872.95002 10437.77465 0.0000842247
11759 11867.27317 10437.10644 0.0000850412
11904 11860.88796 10436.43876 0.0000840054
11903 11853.69424 10435.77161 0.0000840124
11786 11845.58361 10435.10502 0.0000848464
11901 11836.44345 10434.43894 0.0000840266
11855 11826.1612 10433.77341 0.0000843526
11752 11814.62953 10433.10841 0.0000850919
11824 11801.75238 10432.44397 0.0000845737
12110 11787.45234 10431.78006 0.0000825764
12001 11771.67573 10431.11669 0.0000833264
11913 11754.39825 10430.45387 0.0000839419
12069 11735.62847 10429.79159 0.0000828569
12008 11715.40965 10429.12985 0.0000832778
11851 11693.81959 10428.46864 0.0000843811
12116 11670.968 10427.80798 0.0000825355
12058 11646.99234 10427.14786 0.0000829325
12047 11622.05355 10426.48829 0.0000830082
12039 11596.32868 10425.82927 0.0000830634
11933 11570.00569 10425.17078 0.0000838012
12056 11543.27647 10424.51285 0.0000829463
11760 11516.33193 10423.85545 0.000085034
11884 11489.3573 10423.19862 0.0000841468
11998 11462.52814 10422.54232 0.0000833472
11516 11436.00822 10421.88656 0.0000868357
11702 11409.94747 10421.23135 0.0000854555
11650 11384.48144 10420.57669 0.0000858369
11520 11359.73142 10419.92259 0.0000868056
11563 11335.80468 10419.26901 0.0000864827
11551 11312.79535 10418.61599 0.0000865726
11535 11290.78589 10417.96353 0.0000866927
11525 11269.84813 10417.31162 0.0000867679
11530 11250.04416 10416.66025 0.0000867303
11355 11231.4286 10416.00943 0.0000880669
11407 11214.04873 10415.35915 0.0000876655
11648 11197.94629 10414.70943 0.0000858516
11418 11183.15763 10414.06029 0.000087581
11467 11169.71487 10413.41166 0.0000872068
11405 11157.64638 10412.7636 0.0000876808
11376 11146.97737 10412.11609 0.0000879044
11560 11137.73018 10411.46913 0.0000865052
11459 11129.92429 10410.82274 0.0000872676
11412 11123.57705 10410.17688 0.0000876271
11530 11118.70354 10409.53159 0.0000867303
11453 11115.3167 10408.88684 0.0000873134
11514 11113.42766 10408.24265 0.0000868508
11656 11113.04545 10407.59901 0.0000857927
11473 11114.1772 10406.95594 0.0000871612
11370 11116.82803 10406.31343 0.0000879507
11371 11121.00102 10405.67145 0.000087943
11633 11126.69694 10405.03004 0.0000859623
11468 11133.91419 10404.38918 0.0000871992
11391 11142.64827 10403.74889 0.0000877886
11700 11152.89149 10403.10916 0.0000854701
11528 11164.6326 10402.46998 0.0000867453
11491 11177.85622 10401.83135 0.0000870246
11704 11192.54227 10401.19328 0.0000854409
11528 11208.66526 10400.55578 0.0000867453
11564 11226.19387 10399.91883 0.0000864753
11796 11245.08985 10399.28245 0.0000847745
11630 11265.30824 10398.64662 0.0000859845
11659 11286.79576 10398.01135 0.0000857706
11684 11309.49166 10397.37665 0.0000855871
11736 11333.32678 10396.74249 0.0000852079
11801 11358.22421 10396.10892 0.0000847386
11631 11384.0995 10395.4759 0.0000859771
11728 11410.86155 10394.84343 0.000085266
11493 11438.41375 10394.21154 0.0000870095
11761 11466.65572 10393.5802 0.0000850268
11861 11495.48422 10392.94942 0.0000843099
11751 11524.79493 10392.31921 0.0000850991
12025 11554.48431 10391.68956 0.0000831601
11907 11584.45002 10391.06048 0.0000839842
12047 11614.59196 10390.43196 0.0000830082
12130 11644.81185 10389.804 0.0000824402
12058 11675.01196 10389.17661 0.0000829325
12115 11705.09385 10388.54979 0.0000825423
12282 11734.9559 10387.92354 0.00008142
12045 11764.48992 10387.29784 0.000083022
12039 11793.57829 10386.67271 0.0000830634
12023 11822.08997 10386.04816 0.0000831739
12019 11849.87833 10385.42415 0.0000832016
12270 11876.77874 10384.80072 0.0000814996
12301 11902.60636 10384.17787 0.0000812942
12409 11927.1573 10383.55558 0.0000805867
12418 11950.20924 10382.93385 0.0000805283
12468 11971.5254 10382.31269 0.0000802053
12454 11990.85871 10381.69211 0.0000802955
12432 12007.95847 10381.07209 0.0000804376
12429 12022.57901 10380.45266 0.000080457
12390 12034.48744 10379.83376 0.0000807103
12436 12043.47425 10379.21545 0.0000804117
12366 12049.36184 10378.59771 0.0000808669
12567 12052.01318 10377.98053 0.0000795735
12602 12051.33814 10377.36394 0.0000793525
12570 12047.29797 10376.74791 0.0000795545
12606 12039.90801 10376.13245 0.0000793273
12485 12029.23634 10375.51757 0.0000800961
12556 12015.40077 10374.90325 0.0000796432
12502 11998.56377 10374.2895 0.0000799872
12333 11978.92509 10373.67633 0.0000810833
12396 11956.71538 10373.06374 0.0000806712
12233 11932.18715 10372.45171 0.0000817461
12148 11905.60754 10371.84027 0.0000823181
12371 11877.25238 10371.22939 0.0000808342
12341 11847.39856 10370.61907 0.0000810307
12256 11816.32068 10370.00935 0.0000815927
12393 11784.28582 10369.40018 0.0000806907
12061 11751.55139 10368.7916 0.0000829119
11938 11718.36172 10368.18359 0.0000837661
12074 11684.94699 10367.57615 0.0000828226
12091 11651.52051 10366.9693 0.0000827061
11788 11618.27885 10366.36302 0.000084832
11928 11585.39993 10365.75731 0.0000838364
11633 11553.043 10365.15219 0.0000859623
11698 11521.34874 10364.54764 0.0000854847
11714 11490.43839 10363.94365 0.0000853679
11636 11460.41545 10363.34023 0.0000859402
11660 11431.36506 10362.73741 0.0000857633
11693 11403.35589 10362.13517 0.0000855213
11679 11376.44071 10361.5335 0.0000856238
11789 11350.65772 10360.9324 0.0000848248
11516 11326.03179 10360.33189 0.0000868357
11581 11302.57571 10359.73196 0.0000863483
11622 11280.29134 10359.1326 0.0000860437
11614 11259.17075 10358.53382 0.000086103
11496 11239.19694 10357.93562 0.0000869868
11309 11220.3448 10357.338 0.0000884251
11405 11202.58169 10356.74096 0.0000876808
11373 11185.86752 10356.14448 0.0000879275
11401 11170.1556 10355.54861 0.0000877116
11401 11155.39242 10354.95331 0.0000877116
11419 11141.51806 10354.35857 0.0000875733
11316 11128.46652 10353.76442 0.0000883704
11209 11116.16579 10353.17087 0.000089214
11480 11104.53871 10352.57788 0.000087108
11293 11093.50359 10351.98549 0.0000885504
11278 11082.97484 10351.39366 0.0000886682
11293 11072.86476 10350.80243 0.0000885504
11302 11063.08456 10350.21177 0.0000884799
11337 11053.54639 10349.62169 0.0000882068
11231 11044.165 10349.03219 0.0000890393
11498 11034.86008 10348.44329 0.0000869716
11379 11025.55796 10347.85496 0.0000878812
11213 11016.19384 10347.26722 0.0000891822
11351 11006.71331 10346.68006 0.000088098
11353 10997.07376 10346.09348 0.0000880824
11198 10987.24508 10345.50748 0.0000893017
11291 10977.21019 10344.92206 0.0000885661
11289 10966.96484 10344.33724 0.0000885818
11248 10956.5166 10343.753 0.0000889047
11317 10945.88412 10343.16933 0.0000883626
11231 10935.09516 10342.58626 0.0000890393
11156 10924.18488 10342.00376 0.0000896379
11250 10913.19405 10341.42185 0.0000888889
11393 10902.16675 10340.84052 0.0000877732
11275 10891.14886 10340.25978 0.0000886918
11113 10880.18615 10339.67964 0.0000899847
11327 10869.32285 10339.10008 0.0000882846
11276 10858.6005 10338.52109 0.0000886839
11268 10848.05725 10337.94269 0.0000887469
11362 10837.727 10337.36488 0.0000880127
11155 10827.63918 10336.78766 0.0000896459
11320 10817.81885 10336.21101 0.0000883392
11625 10808.28672 10335.63497 0.0000860215
11189 10799.05941 10335.0595 0.0000893735
11277 10790.15001 10334.48462 0.0000886761
11541 10781.56848 10333.91031 0.0000866476
11169 10773.32243 10333.33662 0.0000895335
11151 10765.41736 10332.7635 0.0000896781
11270 10757.85759 10332.19098 0.0000887311
11424 10750.64647 10331.61903 0.000087535
11510 10743.78694 10331.04768 0.000086881
11385 10737.28173 10330.4769 0.0000878349
11249 10731.13361 10329.90671 0.0000888968
11244 10725.34544 10329.33713 0.0000889363
11128 10719.92013 10328.76812 0.0000898634
11390 10714.86043 10328.1997 0.0000877963
11213 10710.16904 10327.63189 0.0000891822
11264 10705.84792 10327.06464 0.0000887784
11449 10701.89855 10326.49799 0.0000873439
11357 10698.32129 10325.93192 0.0000880514
11363 10695.11545 10325.36645 0.0000880049
11303 10692.2789 10324.80156 0.0000884721
11334 10689.80802 10324.23726 0.0000882301
11301 10687.69753 10323.67357 0.0000884877
11323 10685.94046 10323.11045 0.0000883158
11331 10684.52818 10322.54791 0.0000882535
11245 10683.45038 10321.98597 0.0000889284
11209 10682.69517 10321.42464 0.000089214
11358 10682.24933 10320.86389 0.0000880437
11290 10682.09835 10320.3037 0.000088574
11360 10682.22687 10319.74413 0.0000880282
11382 10682.61895 10319.18515 0.000087858
11348 10683.25831 10318.62675 0.0000881213
11475 10684.12876 10318.06894 0.000087146
11258 10685.21465 10317.51172 0.0000888257
11411 10686.50112 10316.95509 0.0000876347
11402 10687.97425 10316.39906 0.0000877039
11312 10689.62146 10315.84362 0.0000884017
11244 10691.4315 10315.28875 0.0000889363
11226 10693.39435 10314.73449 0.0000890789
11206 10695.50127 10314.18083 0.0000892379
11141 10697.74416 10313.62776 0.0000897585
11341 10700.11568 10313.07526 0.0000881756
11336 10702.53858 10312.52337 0.0000882145
11388 10705.14511 10311.97205 0.0000878117
11295 10707.85703 10311.42134 0.0000885347
11427 10710.66492 10310.87122 0.000087512
11324 10713.55818 10310.32169 0.000088308
11380 10716.52486 10309.77275 0.0000878735
11378 10719.55191 10309.2244 0.0000878889
11493 10722.62534 10308.67664 0.0000870095
11228 10725.73086 10308.12947 0.0000890631
11185 10728.85462 10307.58291 0.0000894055
11360 10731.98395 10307.03693 0.0000880282
11190 10735.10849 10306.49155 0.0000893655
11148 10738.22103 10305.94675 0.0000897022
11266 10741.31872 10305.40254 0.0000887626
11331 10744.40361 10304.85893 0.0000882535
11365 10747.48364 10304.31592 0.0000879894
11407 10750.57271 10303.77349 0.0000876655
11210 10753.69107 10303.23167 0.0000892061
11289 10756.86482 10302.69042 0.0000885818
11253 10760.12565 10302.14977 0.0000888652
11510 10763.50985 10301.60972 0.000086881
11224 10767.0575 10301.07025 0.0000890948
11262 10770.81126 10300.53139 0.0000887942
11432 10774.81533 10299.9931 0.0000874738
11249 10779.11428 10299.45542 0.0000888968
11415 10783.75196 10298.91834 0.000087604
11507 10788.77069 10298.38183 0.0000869036
11331 10794.21039 10297.84593 0.0000882535
11349 10800.108 10297.31062 0.0000881135
11492 10806.49696 10296.7759 0.0000870171
11457 10813.40693 10296.24178 0.0000872829
11418 10820.86343 10295.70825 0.000087581
11537 10828.88788 10295.1753 0.0000866776
11436 10837.49744 10294.64295 0.0000874432
11451 10846.70478 10294.1112 0.0000873286
11422 10856.51841 10293.58003 0.0000875503
11377 10866.94213 10293.04947 0.0000878966
11469 10877.9756 10292.5195 0.0000871916
11314 10889.61347 10291.99012 0.0000883861
11141 10901.84597 10291.46134 0.0000897585
11432 10914.65825 10290.93313 0.0000874738
11549 10928.0306 10290.40554 0.0000865876
11466 10941.93814 10289.87852 0.0000872144
11522 10956.35094 10289.35211 0.0000867905
11508 10971.23414 10288.82629 0.0000868961
11473 10986.54802 10288.30106 0.0000871612
11616 11002.24857 10287.77644 0.0000860882
11674 11018.28784 10287.25239 0.0000856604
11395 11034.61415 10286.72893 0.0000877578
11492 11051.17346 10286.20608 0.0000870171
11515 11067.90932 10285.68382 0.0000868432
11426 11084.76348 10285.16215 0.0000875197
11485 11101.67631 10284.64107 0.0000870701
11513 11118.5884 10284.12059 0.0000868583
11547 11135.43855 10283.6007 0.0000866026
11638 11152.16473 10283.0814 0.0000859254
11509 11168.7041 10282.5627 0.0000868885
11701 11184.99262 10282.0446 0.0000854628
11511 11200.96428 10281.52708 0.0000868734
11507 11216.55123 10281.01015 0.0000869036
11464 11231.68299 10280.49381 0.0000872296
11724 11246.28722 10279.97807 0.0000852951
11601 11260.28884 10279.46293 0.0000861995
11508 11273.61199 10278.94838 0.0000868961
11804 11286.18021 10278.43441 0.000084717
11660 11297.91838 10277.92105 0.0000857633
11560 11308.75507 10277.40827 0.0000865052
11827 11318.62451 10276.89609 0.0000845523
11672 11327.46921 10276.38451 0.0000856751
11816 11335.24264 10275.8735 0.000084631
11940 11341.91103 10275.36309 0.0000837521
11816 11347.45568 10274.85328 0.000084631
11815 11351.87359 10274.34407 0.0000846382
11768 11355.17805 10273.83544 0.0000849762
11809 11357.39806 10273.32742 0.0000846812
11849 11358.57764 10272.81996 0.0000843953
11989 11358.77384 10272.31311 0.0000834098
11766 11358.05501 10271.80685 0.0000849907
11643 11356.49886 10271.30117 0.0000858885
11817 11354.19018 10270.7961 0.0000846238
11835 11351.21934 10270.29162 0.0000844951
11915 11347.68051 10269.78774 0.0000839278
11828 11343.67097 10269.28444 0.0000845451
11671 11339.28981 10268.78172 0.0000856825
11910 11334.63777 10268.27961 0.0000839631
11887 11329.81679 10267.77809 0.0000841255
11920 11324.9297 10267.27715 0.0000838926
11839 11320.08012 10266.77682 0.0000844666
11854 11315.3719 10266.27705 0.0000843597
11974 11310.90898 10265.77789 0.0000835143
11904 11306.79432 10265.27932 0.0000840054
12095 11303.12909 10264.78134 0.0000826788
11849 11300.01208 10264.28395 0.0000843953
11855 11297.53797 10263.78717 0.0000843526
12009 11295.79705 10263.29096 0.0000832709
11791 11294.87325 10262.79534 0.0000848104
11791 11294.84387 10262.30031 0.0000848104
11929 11295.77852 10261.80588 0.0000838293
11957 11297.73833 10261.31203 0.000083633
11932 11300.77579 10260.81878 0.0000838082
11919 11304.93423 10260.32612 0.0000838997
12005 11310.2481 10259.83404 0.0000832986
11938 11316.7426 10259.34257 0.0000837661
11761 11324.43465 10258.85166 0.0000850268
11740 11333.33276 10258.36135 0.0000851789
11812 11343.43814 10257.87165 0.0000846597
12065 11354.74491 10257.3825 0.0000828844
11848 11367.2412 10256.89397 0.0000844024
11788 11380.90998 10256.40603 0.000084832
12072 11395.72949 10255.91865 0.0000828363
12005 11411.67408 10255.43188 0.0000832986
11815 11428.71513 10254.9457 0.0000846382
12015 11446.82054 10254.4601 0.0000832293
12047 11465.95576 10253.97509 0.0000830082
11918 11486.08316 10253.49067 0.0000839067
11980 11507.16196 10253.00684 0.0000834725
12086 11529.14779 10252.52359 0.0000827404
11935 11551.9797 10252.04095 0.0000837872
12101 11575.6292 10251.55887 0.0000826378
12286 11600.02515 10251.0774 0.0000813935
12330 11625.10294 10250.5965 0.000081103
12350 11650.79206 10250.11618 0.0000809717
12192 11677.01649 10249.63647 0.000082021
12113 11703.69435 10249.15734 0.0000825559
12273 11730.73989 10248.67878 0.0000814797
12118 11758.06414 10248.20082 0.0000825219
12233 11785.57723 10247.72344 0.0000817461
12454 11813.19017 10247.24667 0.0000802955
12030 11840.81729 10246.77045 0.0000831255
12264 11868.37895 10246.29484 0.0000815395
12546 11895.80248 10245.81981 0.0000797067
12311 11923.02521 10245.34536 0.0000812282
12431 11949.99457 10244.8715 0.0000804441
12426 11976.66906 10244.39822 0.0000804764
12504 12003.01747 10243.92552 0.0000799744
12554 12029.01854 10243.45342 0.0000796559
12544 12054.65876 10242.98189 0.0000797194
12536 12079.93145 10242.51097 0.0000797703
12392 12104.8334 10242.04061 0.0000806972
12354 12129.36389 10241.57083 0.0000809454
12421 12153.52173 10241.10165 0.0000805088
12270 12177.30298 10240.63304 0.0000814996
12617 12200.69902 10240.16502 0.0000792581
12385 12223.69474 10239.69758 0.0000807428
12180 12246.26567 10239.23072 0.0000821018
12655 12268.37601 10238.76445 0.0000790202
12324 12289.97677 10238.29876 0.0000811425
12296 12311.00235 10237.83366 0.0000813273
12335 12331.36901 10237.36912 0.0000810701
12309 12350.9724 10236.90518 0.0000812414
12365 12369.68614 10236.44181 0.0000808734
12398 12387.36052 10235.97902 0.0000806582
12391 12403.82305 10235.51682 0.0000807037
12355 12418.87872 10235.05521 0.0000809389
12524 12432.3141 10234.59415 0.0000798467
12319 12443.9009 10234.13369 0.0000811754
12398 12453.40085 10233.67382 0.0000806582
12534 12460.5747 10233.2145 0.000079783
12391 12465.18885 10232.75578 0.0000807037
12174 12467.02536 10232.29766 0.0000821423
12487 12465.89061 10231.84009 0.0000800833
12270 12461.62455 10231.3831 0.0000814996
12078 12454.10797 10230.92669 0.0000827952
12203 12443.26866 10230.47086 0.0000819471
12366 12429.08633 10230.01562 0.0000808669
12121 12411.59363 10229.56095 0.0000825014
12202 12390.87578 10229.10684 0.0000819538
12146 12367.06821 10228.65333 0.0000823316
12163 12340.35109 10228.2004 0.0000822166
12195 12310.94392 10227.74803 0.0000820008
12189 12279.09844 10227.29624 0.0000820412
12138 12245.09054 10226.84502 0.0000823859
12267 12209.21256 10226.39439 0.0000815195
12004 12171.76696 10225.94433 0.0000833056
11960 12133.05887 10225.49485 0.000083612
11977 12093.3901 10225.04595 0.0000834934
11996 12053.05518 10224.59761 0.0000833611
11855 12012.33702 10224.14984 0.0000843526
11942 11971.50265 10223.70266 0.0000837381
11613 11930.80201 10223.25603 0.0000861104
11885 11890.46523 10222.81 0.0000841397
11780 11850.70191 10222.36453 0.0000848896
11801 11811.69946 10221.91964 0.0000847386
11619 11773.62365 10221.47533 0.0000860659
11553 11736.61814 10221.03157 0.0000865576
11681 11700.80451 10220.5884 0.0000856091
11561 11666.28371 10220.14579 0.0000864977
11602 11633.13631 10219.70376 0.000086192
11528 11601.42405 10219.26231 0.0000867453
11443 11571.19087 10218.8214 0.0000873897
11579 11542.4648 10218.38109 0.0000863632
11535 11515.25883 10217.94134 0.0000866927
11391 11489.57301 10217.50216 0.0000877886
11566 11465.39565 10217.06355 0.0000864603
11390 11442.70439 10216.62552 0.0000877963
11376 11421.46782 10216.18804 0.0000879044
11306 11401.64573 10215.75114 0.0000884486
11416 11383.19062 10215.3148 0.0000875964
11559 11366.04728 10214.87903 0.0000865127
11509 11350.15365 10214.44384 0.0000868885
11369 11335.44057 10214.0092 0.0000879585
11360 11321.83185 10213.57514 0.0000880282
11549 11309.24431 10213.14164 0.0000865876
11224 11297.58798 10212.7087 0.0000890948
11288 11286.76635 10212.27635 0.0000885897
11335 11276.67697 10211.84456 0.0000882223
11432 11267.21279 10211.41331 0.0000874738
11371 11258.26358 10210.98264 0.000087943
11346 11249.71746 10210.55252 0.0000881368
11300 11241.46383 10210.12298 0.0000884956
11443 11233.39561 10209.69401 0.0000873897
11352 11225.41258 10209.26561 0.0000880902
11277 11217.42377 10208.83774 0.0000886761
11262 11209.35071 10208.41047 0.0000887942
11346 11201.12982 10207.98373 0.0000881368
11267 11192.71437 10207.55756 0.0000887548
11044 11184.07565 10207.13196 0.0000905469
11287 11175.2038 10206.70692 0.0000885975
11263 11166.10728 10206.28244 0.0000887863
11056 11156.81167 10205.85852 0.0000904486
11301 11147.35832 10205.43516 0.0000884877
11078 11137.80095 10205.01236 0.000090269
11182 11128.2037 10204.59012 0.0000894294
11260 11118.63734 10204.16843 0.0000888099
11001 11109.17653 10203.74731 0.0000909008
11118 11099.89667 10203.32674 0.0000899442
11209 11090.87102 10202.90674 0.000089214
11003 11082.16332 10202.48728 0.0000908843
11049 11073.84764 10202.06838 0.0000905059
11054 11065.97368 10201.65005 0.000090465
10898 11058.58878 10201.23227 0.00009176
11020 11051.73041 10200.81504 0.0000907441
10966 11045.42732 10200.39837 0.000091191
11032 11039.69884 10199.98226 0.0000906454
10983 11034.55566 10199.56669 0.0000910498
11141 11030.0002 10199.15168 0.0000897585
11131 11026.02747 10198.73722 0.0000898392
11208 11022.62587 10198.32334 0.000089222
11295 11019.77788 10197.90999 0.0000885347
10970 11017.46127 10197.49719 0.0000911577
11229 11015.64972 10197.08495 0.0000890551
11258 11014.31349 10196.67324 0.0000888257
11011 11013.42029 10196.26211 0.0000908183
10998 11012.93567 10195.85152 0.0000909256
11177 11012.82305 10195.44147 0.0000894694
11095 11013.04422 10195.032 0.0000901307
10900 11013.55875 10194.62304 0.0000917431
10960 11014.32399 10194.21465 0.0000912409
11236 11015.29454 10193.80681 0.0000889996
10974 11016.42135 10193.39952 0.0000911245
11010 11017.65139 10192.99277 0.0000908265
11166 11018.92697 10192.58657 0.0000895576
10800 11020.18489 10192.18091 0.0000925926
11134 11021.35689 10191.77582 0.000089815
11040 11022.36888 10191.37124 0.0000905797
10873 11023.14228 10190.96721 0.0000919709
10990 11023.59423 10190.56374 0.0000909918
10896 11023.63955 10190.16081 0.0000917768
10986 11023.19223 10189.75843 0.0000910249
11005 11022.1682 10189.35658 0.0000908678
11178 11020.48763 10188.95529 0.0000894614
10872 11018.07789 10188.55453 0.0000919794
10948 11014.87616 10188.15431 0.0000913409
11075 11010.83246 10187.75464 0.0000902935
10988 11005.91126 10187.3555 0.0000910084
11057 11000.09367 10186.95691 0.0000904404
10862 10993.37814 10186.55885 0.0000920641
10902 10985.78081 10186.16135 0.0000917263
10898 10977.33491 10185.76437 0.00009176
10710 10968.08935 10185.36794 0.0000933707
10838 10958.10715 10184.97203 0.0000922679
10837 10947.46277 10184.57668 0.0000922765
10768 10936.23954 10184.18185 0.0000928678
10841 10924.52711 10183.78756 0.0000922424
10928 10912.41827 10183.3938 0.0000915081
11021 10900.00679 10183.00059 0.0000907359
10899 10887.38508 10182.60791 0.0000917515
10992 10874.6422 10182.21576 0.0000909753
10933 10861.86251 10181.82415 0.0000914662
10713 10849.02795 10181.43306 0.0000933445
11056 10836.40418 10181.04251 0.0000904486
11130 10823.95984 10180.6525 0.0000898473
10903 10811.75353 10180.26301 0.0000917179
11015 10799.83729 10179.87406 0.0000907853
10939 10788.25689 10179.48565 0.000091416
10847 10777.05237 10179.09774 0.0000921914
10913 10766.25858 10178.71038 0.0000916338
10710 10755.90551 10178.32355 0.0000933707
10936 10746.01912 10177.93724 0.0000914411
10797 10736.62149 10177.55147 0.0000926183
10722 10727.73142 10177.16621 0.0000932662
10728 10719.36451 10176.78149 0.000093214
10785 10711.53363 10176.39729 0.0000927214
10720 10704.24879 10176.01362 0.0000932836
10687 10697.51739 10175.63048 0.0000935716
10606 10691.34425 10175.24784 0.0000942863
10884 10685.73148 10174.86575 0.000091878
10670 10680.67867 10174.48418 0.0000937207
10665 10676.18259 10174.10312 0.0000937647
10740 10672.23752 10173.7226 0.0000931099
10513 10668.83507 10173.34258 0.0000951203
10882 10665.96435 10172.96309 0.0000918949
10598 10663.61209 10172.58413 0.0000943574
10505 10661.76281 10172.20568 0.0000951928
10770 10660.3991 10171.82775 0.0000928505
10674 10659.50177 10171.45035 0.0000936856
10773 10659.05028 10171.07346 0.0000928247
10749 10658.97101 10170.69708 0.0000930319
10642 10659.34532 10170.32122 0.0000939673
10716 10660.09831 10169.94589 0.0000933184
10732 10661.20662 10169.57106 0.0000931793
10749 10662.6445 10169.19675 0.0000930319
10657 10664.39376 10168.82295 0.000093835
10684 10666.42888 10168.44967 0.0000935979
10568 10668.72732 10168.07691 0.0000946253
10714 10671.26679 10167.70465 0.0000933358
10729 10674.02544 10167.33291 0.0000932053
10530 10676.9818 10166.96168 0.0000949668
10607 10680.11463 10166.59095 0.0000942774
10584 10683.40306 10166.22075 0.0000944822
10745 10686.79554 10165.85105 0.0000930665
10680 10690.33253 10165.48185 0.000093633
10816 10693.96224 10165.11317 0.0000924556
10787 10697.66289 10164.745 0.0000927042
10607 10701.41176 10164.37733 0.0000942774
10825 10705.18489 10164.01018 0.0000923788
10728 10708.95658 10163.64352 0.000093214
10730 10712.69889 10163.27736 0.0000931966
10828 10716.3816 10162.91172 0.0000923532
10652 10719.97185 10162.54658 0.0000938791
10606 10723.43414 10162.18194 0.0000942863
10759 10726.73071 10161.8178 0.0000929454
10515 10729.82183 10161.45416 0.0000951022
10547 10732.66675 10161.09103 0.0000948137
10659 10735.22468 10160.7284 0.0000938174
10623 10737.45619 10160.36628 0.0000941354
10687 10739.32465 10160.00464 0.0000935716
10811 10740.79786 10159.6435 0.0000924984
10745 10741.84981 10159.28286 0.0000930665
10655 10742.46217 10158.92272 0.0000938527
10937 10742.6254 10158.56308 0.0000914328
10831 10742.34002 10158.20394 0.0000923276
10864 10741.61712 10157.84528 0.0000920471
10928 10740.47844 10157.48713 0.0000915081
10720 10738.95599 10157.12946 0.0000932836
10679 10737.09153 10156.77229 0.0000936417
10845 10734.93518 10156.41561 0.0000922084
10782 10732.54423 10156.05942 0.0000927472
10637 10729.98132 10155.70373 0.0000940115
10824 10727.31277 10155.34853 0.0000923873
10686 10724.60711 10154.99381 0.0000935804
10813 10721.93311 10154.63958 0.0000924813
10777 10719.35857 10154.28585 0.0000927902
10637 10716.94877 10153.9326 0.0000940115
10606 10714.76567 10153.57984 0.0000942863
10687 10712.86673 10153.22755 0.0000935716
10474 10711.30436 10152.87576 0.0000954745
10573 10710.12545 10152.52446 0.0000945805
10656 10709.37092 10152.17364 0.0000938438
10878 10709.07555 10151.8233 0.0000919287
10765 10709.2679 10151.47344 0.0000928936
10774 10709.97013 10151.12407 0.000092816
10671 10711.19837 10150.77517 0.0000937119
10505 10712.96249 10150.42676 0.0000951928
10801 10715.26639 10150.07882 0.000092584
10646 10718.10836 10149.73137 0.000093932
10481 10721.48103 10149.38439 0.0000954107
10697 10725.37198 10149.03789 0.0000934842
10552 10729.7639 10148.69187 0.0000947688
10578 10734.63502 10148.34632 0.0000945358
10740 10739.95953 10148.00126 0.0000931099
10726 10745.70804 10147.65666 0.0000932314
10707 10751.84792 10147.31253 0.0000933968
10717 10758.34397 10146.96888 0.0000933097
10811 10765.15851 10146.6257 0.0000924984
10742 10772.25185 10146.28299 0.0000930925
10738 10779.58244 10145.94075 0.0000931272
10852 10787.10714 10145.59898 0.0000921489
10801 10794.7811 10145.25769 0.000092584
10646 10802.55767 10144.91686 0.000093932
10715 10810.38829 10144.5765 0.0000933271
10482 10818.22217 10144.23661 0.0000954016
10632 10826.00598 10143.89717 0.0000940557
10777 10833.68357 10143.55821 0.0000927902
10515 10841.19592 10143.21971 0.0000951022
10759 10848.48091 10142.88167 0.0000929454
10902 10855.47381 10142.54409 0.0000917263
10643 10862.10739 10142.20698 0.0000939585
10825 10868.31294 10141.87033 0.0000923788
10801 10874.02153 10141.53414 0.000092584
10616 10879.16475 10141.19842 0.0000941974
10773 10883.67739 10140.86314 0.0000928247
10935 10887.49815 10140.52832 0.0000914495
10775 10890.57278 10140.19396 0.0000928074
10870 10892.85497 10139.86007 0.0000919963
10742 10894.30867 10139.52662 0.0000930925
10829 10894.90958 10139.19362 0.0000923446
10888 10894.64629 10138.8611 0.0000918442
10752 10893.52065 10138.52901 0.000093006
10585 10891.54834 10138.19737 0.0000944733
10897 10888.75829 10137.8662 0.0000917684
10729 10885.19171 10137.53546 0.0000932053
10689 10880.90115 10137.20519 0.0000935541
10770 10875.94812 10136.87535 0.0000928505
10814 10870.40162 10136.54597 0.0000924727
10784 10864.33575 10136.21703 0.00009273
10813 10857.82776 10135.88855 0.0000924813
11066 10850.95561 10135.56051 0.0000903669
10781 10843.79622 10135.23291 0.0000927558
10759 10836.42387 10134.90575 0.0000929454
10766 10828.90855 10134.57903 0.000092885
10677 10821.3148 10134.25277 0.0000936593
10676 10813.70101 10133.92694 0.000093668
10750 10806.11868 10133.60154 0.0000930233
10676 10798.61197 10133.2766 0.000093668
10641 10791.21797 10132.95209 0.0000939761
10663 10783.96642 10132.62802 0.0000937822
10651 10776.88033 10132.30438 0.0000938879
10751 10769.97622 10131.98118 0.0000930146
10652 10763.26494 10131.65842 0.0000938791
10643 10756.75221 10131.33608 0.0000939585
10713 10750.43958 10131.01418 0.0000933445
10467 10744.32513 10130.69272 0.0000955384
10535 10738.4043 10130.37169 0.0000949217
10636 10732.67086 10130.05108 0.0000940203
10558 10727.1174 10129.73092 0.0000947149
10701 10721.72099 10129.41117 0.0000934492
10813 10716.50393 10129.09185 0.0000924813
10676 10711.4438 10128.77297 0.000093668
10907 10706.53379 10128.45449 0.0000916842
10762 10701.76792 10128.13646 0.0000929195
10754 10697.14094 10127.81884 0.0000929887
10622 10692.64826 10127.50165 0.0000941442
10724 10688.28612 10127.18489 0.0000932488
10705 10684.05128 10126.86855 0.0000934143
10641 10679.94127 10126.55262 0.0000939761
10718 10675.95425 10126.23712 0.000093301
10708 10672.08938 10125.92203 0.0000933881
10878 10668.3468 10125.60735 0.0000919287
10958 10664.728 10125.29311 0.0000912575
10593 10661.2359 10124.97927 0.000094402
10663 10657.87519 10124.66585 0.0000937822
10693 10654.65219 10124.35285 0.0000935191
10679 10651.57484 10124.04025 0.0000936417
10517 10648.65282 10123.72807 0.0000950841
10716 10645.89685 10123.4163 0.0000933184
10711 10643.31868 10123.10494 0.000093362
10611 10640.91169 10122.79399 0.0000942418
10774 10638.72526 10122.48345 0.000092816
10852 10636.75193 10122.17332 0.0000921489
10734 10635.00184 10121.86358 0.0000931619
10948 10633.48358 10121.55427 0.0000913409
10761 10632.20362 10121.24535 0.0000929282
10635 10631.1662 10120.93683 0.0000940291
10721 10630.3731 10120.62873 0.0000932749
10790 10629.82356 10120.32101 0.0000926784
10624 10629.5143 10120.01371 0.0000941265
10793 10629.43952 10119.7068 0.0000926526
10691 10629.5911 10119.40029 0.0000935366
10687 10629.9585 10119.09418 0.0000935716
10911 10630.52925 10118.78846 0.0000916506
10792 10631.2886 10118.48314 0.0000926612
10651 10632.21982 10118.17822 0.0000938879
10797 10633.30412 10117.87369 0.0000926183
10849 10634.5206 10117.56955 0.0000921744
10728 10635.84627 10117.2658 0.000093214
10891 10637.25599 10116.96244 0.0000918189
10565 10638.72252 10116.65948 0.0000946522
10548 10640.21671 10116.3569 0.0000948047
10778 10641.70756 10116.05471 0.0000927816
10810 10643.16283 10115.75291 0.0000925069
10646 10644.54945 10115.45149 0.000093932
10811 10645.83445 10115.15046 0.0000924984
10755 10646.9856 10114.84981 0.00009298
10895 10647.97261 10114.54955 0.0000917852
10691 10648.76813 10114.24966 0.0000935366
10660 10649.34894 10113.95015 0.0000938086
10747 10649.69692 10113.65103 0.0000930492
10798 10649.79994 10113.35229 0.0000926097
10781 10649.6525 10113.05392 0.0000927558
10607 10649.25621 10112.75593 0.0000942774
10935 10648.61968 10112.45831 0.0000914495
10646 10647.75851 10112.16107 0.000093932
10856 10646.69439 10111.8642 0.000092115
10811 10645.45451 10111.5677 0.0000924984
10591 10644.07018 10111.27157 0.0000944198
10708 10642.57578 10110.97582 0.0000933881
10809 10641.00752 10110.68044 0.0000925155
10726 10639.40193 10110.38542 0.0000932314
10729 10637.79484 10110.09077 0.0000932053
10848 10636.22033 10109.79648 0.0000921829
10871 10634.70985 10109.50256 0.0000919879
10653 10633.29162 10109.20901 0.0000938703
10755 10631.98999 10108.91581 0.00009298
10672 10630.82544 10108.62297 0.0000937031
10760 10629.81441 10108.3305 0.0000929368
10857 10628.96923 10108.03839 0.0000921065
10906 10628.29855 10107.74663 0.0000916926
10926 10627.80747 10107.45524 0.0000915248
11058 10627.49787 10107.1642 0.0000904323
10869 10627.36887 10106.87351 0.0000920048
10860 10627.417 10106.58318 0.000092081
10807 10627.63663 10106.2932 0.0000925326
10784 10628.02031 10106.00356 0.00009273
10716 10628.55898 10105.71429 0.0000933184
10839 10629.24217 10105.42536 0.0000922594
10671 10630.05816 10105.13678 0.0000937119
10600 10630.99409 10104.84855 0.0000943396
10880 10632.03615 10104.56067 0.0000919118
10469 10633.16947 10104.27312 0.0000955201
10737 10634.37834 10103.98592 0.0000931359
10846 10635.64596 10103.69908 0.0000921999
10609 10636.95452 10103.41255 0.0000942596
10803 10638.2853 10103.12638 0.0000925669
10779 10639.61822 10102.84055 0.000092773
10875 10640.93221 10102.55505 0.000091954
10636 10642.2051 10102.2699 0.0000940203
10792 10643.41352 10101.98508 0.0000926612
10964 10644.41131 10101.70059 0.0000912076
10747 10645.4178 10101.41643 0.0000930492
10806 10646.28603 10101.13261 0.0000925412
10745 10646.99137 10100.84912 0.0000930665
10559 10647.51029 10100.56596 0.0000947059
10811 10647.82114 10100.28313 0.0000924984
10714 10647.90515 10100.00063 0.0000933358
10664 10647.74706 10099.71845 0.0000937734
10711 10647.33626 10099.4366 0.000093362
10558 10646.6674 10099.15508 0.0000947149
10613 10645.74096 10098.87387 0.0000942241
10614 10644.56393 10098.59299 0.0000942152
10825 10643.14954 10098.31243 0.0000923788
10715 10641.51751 10098.03219 0.0000933271
10883 10639.69333 10097.75227 0.0000918864
10706 10637.70786 10097.47266 0.0000934056
10681 10635.59635 10097.19337 0.0000936242
10782 10633.3975 10096.9144 0.0000927472
10666 10631.15259 10096.63574 0.0000937559
10628 10628.90415 10096.35739 0.0000940911
10759 10626.69528 10096.07935 0.0000929454
10686 10624.56855 10095.80163 0.0000935804
10601 10622.56517 10095.52421 0.0000943307
10635 10620.72475 10095.2471 0.0000940291
10610 10619.08431 10094.97029 0.0000942507
10713 10617.67828 10094.6938 0.0000933445
10922 10616.53804 10094.41761 0.0000915583
10749 10615.69189 10094.14171 0.0000930319
10659 10615.16489 10093.86612 0.0000938174
10985 10614.97878 10093.59083 0.0000910332
10524 10615.15208 10093.31584 0.0000950209
10540 10615.70003 10093.04114 0.0000948767
10697 10616.63468 10092.76675 0.0000934842
10753 10617.96487 10092.49265 0.0000929973
10498 10619.69633 10092.21885 0.0000952562
10589 10621.83189 10091.94533 0.0000944376
10710 10624.3716 10091.6721 0.0000933707
10774 10627.31287 10091.39918 0.000092816
10734 10630.65097 10091.12653 0.0000931619
10800 10634.37912 10090.85417 0.0000925926
10632 10638.48906 10090.58211 0.0000940557
10618 10642.97148 10090.31032 0.0000941797
10808 10647.81641 10090.03883 0.0000925241
10628 10653.01372 10089.76761 0.0000940911
10721 10658.55345 10089.49668 0.0000932749
10760 10664.42624 10089.22602 0.0000929368
10743 10670.62351 10088.95565 0.0000930839
10770 10677.13751 10088.68555 0.0000928505
10666 10683.96123 10088.41574 0.0000937559
10690 10691.0883 10088.14618 0.0000935454
10700 10698.51269 10087.87692 0.0000934579
10721 10706.22788 10087.60792 0.0000932749
10979 10714.22675 10087.33919 0.000091083
10834 10722.5006 10087.07073 0.000092302
10653 10731.0384 10086.80254 0.0000938703
10675 10739.82638 10086.53462 0.0000936768
10733 10748.84696 10086.26696 0.0000931706
10492 10758.07864 10085.99957 0.0000953107
10609 10767.49498 10085.73245 0.0000942596
10634 10777.0647 10085.46558 0.000094038
10694 10786.75124 10085.19898 0.0000935104
10627 10796.51274 10084.93263 0.0000940999
10750 10806.3025 10084.66655 0.0000930233
10622 10816.06888 10084.40072 0.0000941442
10592 10825.75648 10084.13515 0.0000944109
10695 10835.30637 10083.86983 0.0000935016
10727 10844.65758 10083.60476 0.0000932227
10611 10853.74779 10083.33995 0.0000942418
10625 10862.5149 10083.07539 0.0000941176
10874 10870.8983 10082.81107 0.0000919625
10690 10878.84007 10082.547 0.0000935454
10896 10886.28668 10082.28318 0.0000917768
10781 10893.18981 10082.0196 0.0000927558
10868 10899.50791 10081.75627 0.0000920132
11033 10905.20671 10081.49318 0.0000906372
10903 10910.2601 10081.23033 0.0000917179
10824 10914.65063 10080.96772 0.0000923873
10980 10918.3695 10080.70535 0.0000910747
10790 10921.41674 10080.44321 0.0000926784
10749 10923.80065 10080.18132 0.0000930319
10993 10925.53774 10079.91965 0.000090967
10909 10926.65188 10079.65823 0.0000916674
10841 10927.17412 10079.39702 0.0000922424
10884 10927.14158 10079.13604 0.000091878
10858 10926.59725 10078.8753 0.000092098
10868 10925.58922 10078.61478 0.0000920132
10922 10924.17002 10078.3545 0.0000915583
11004 10922.39608 10078.09443 0.000090876
10945 10920.32707 10077.83459 0.0000913659
11002 10918.02522 10077.57497 0.0000908926
11009 10915.54639 10077.31557 0.0000908348
11031 10912.97139 10077.05638 0.0000906536
11190 10910.35724 10076.79741 0.0000893655
11002 10907.768 10076.53867 0.0000908926
10986 10905.26607 10076.28013 0.0000910249
10904 10902.91099 10076.02182 0.0000917095
10913 10900.75895 10075.7637 0.0000916338
10830 10898.86187 10075.5058 0.0000923361
10965 10897.26663 10075.24811 0.0000911993
10639 10896.01476 10074.99063 0.0000939938
10712 10895.1419 10074.73335 0.0000933532
10869 10894.67774 10074.47628 0.0000920048
10823 10894.6457 10074.21941 0.0000923958
10744 10895.06289 10073.96274 0.0000930752
10635 10895.94024 10073.70628 0.0000940291
11028 10897.28277 10073.45001 0.0000906783
10955 10899.08937 10073.19395 0.0000912825
10936 10901.3533 10072.93806 0.0000914411
10780 10904.06218 10072.68239 0.0000927644
10989 10907.19843 10072.42689 0.0000910001
10826 10910.73905 10072.1716 0.0000923702
10788 10914.65598 10071.9165 0.0000926956
10762 10918.91629 10071.66158 0.0000929195
10643 10923.48192 10071.40685 0.0000939585
10797 10928.3101 10071.1523 0.0000926183
10900 10933.35317 10070.89795 0.0000917431
10858 10938.55855 10070.64377 0.000092098
10803 10943.86919 10070.38978 0.0000925669
10596 10949.22347 10070.13596 0.0000943752
11022 10954.55585 10069.88232 0.0000907276
10775 10959.79721 10069.62886 0.0000928074
10782 10964.87564 10069.37558 0.0000927472
10979 10969.71761 10069.12247 0.000091083
10856 10974.24896 10068.86954 0.000092115
10964 10978.39552 10068.61677 0.0000912076
11102 10982.08897 10068.36417 0.0000900739
10611 10985.2619 10068.11174 0.0000942418
10735 10987.85445 10067.85948 0.0000931532
10944 10989.81423 10067.60738 0.0000913743
10740 10991.09824 10067.35545 0.0000931099
10840 10991.67389 10067.10367 0.0000922509
10994 10991.52003 10066.85206 0.0000909587
10880 10990.62698 10066.6006 0.0000919118
10682 10988.9968 10066.34931 0.0000936154
10777 10986.64256 10066.09817 0.0000927902
10939 10983.58754 10065.84719 0.000091416
10914 10979.86377 10065.59636 0.0000916254
10866 10975.51066 10065.34567 0.0000920302
10902 10970.57344 10065.09514 0.0000917263
10989 10965.1012 10064.84476 0.0000910001
11032 10959.14538 10064.59452 0.0000906454
10768 10952.75839 10064.34443 0.0000928678
10829 10945.9922 10064.09448 0.0000923446
10972 10938.89748 10063.84467 0.0000911411
10723 10931.52248 10063.59501 0.0000932575
10782 10923.91292 10063.34548 0.0000927472
10836 10916.11132 10063.09608 0.000092285
10824 10908.15711 10062.84683 0.0000923873
10744 10900.08671 10062.59772 0.0000930752
10801 10891.93368 10062.34873 0.000092584
10770 10883.7292 10062.09987 0.0000928505
10823 10875.50252 10061.85115 0.0000923958
10825 10867.2813 10061.60254 0.0000923788
10939 10859.09246 10061.35407 0.000091416
10846 10850.9625 10061.10572 0.0000921999
10895 10842.91835 10060.8575 0.0000917852
10812 10834.98757 10060.6094 0.0000924898
10800 10827.19906 10060.36142 0.0000925926
11034 10819.58313 10060.11355 0.000090629
10812 10812.17187 10059.8658 0.0000924898
10818 10804.99913 10059.61818 0.0000924385
10963 10798.10046 10059.37066 0.0000912159
10987 10791.51286 10059.12325 0.0000910167
10754 10785.27449 10058.87595 0.0000929887
10831 10779.42414 10058.62877 0.0000923276
10709 10774.00101 10058.38169 0.0000933794
10707 10769.04382 10058.13471 0.0000933968
10752 10764.59061 10057.88785 0.000093006
10750 10760.67795 10057.64107 0.0000930233
10740 10757.34075 10057.39441 0.0000931099
10672 10754.61148 10057.14784 0.0000937031
10826 10752.51991 10056.90137 0.0000923702
10656 10751.09271 10056.65499 0.0000938438
10792 10750.35306 10056.40871 0.0000926612
10593 10750.32042 10056.16253 0.000094402
10580 10751.01022 10055.91643 0.000094518
10601 10752.43343 10055.67042 0.0000943307
10768 10754.59673 10055.4245 0.0000928678
10680 10757.50189 10055.17867 0.000093633
10660 10761.1458 10054.93291 0.0000938086
10688 10765.52022 10054.68724 0.0000935629
10578 10770.61153 10054.44165 0.0000945358
10515 10776.40064 10054.19615 0.0000951022
10627 10782.86288 10053.95072 0.0000940999
10541 10789.96769 10053.70536 0.0000948677
10608 10797.67858 10053.46009 0.0000942685
10661 10805.95323 10053.21488 0.0000937998
10579 10814.74331 10052.96975 0.0000945269
10674 10823.99469 10052.72468 0.0000936856
10851 10833.64767 10052.47969 0.0000921574
10686 10843.63735 10052.23476 0.0000935804
10881 10853.89419 10051.98989 0.0000919033
10717 10864.34463 10051.74508 0.0000933097
10763 10874.91213 10051.50033 0.0000929109
10946 10885.5182 10051.25565 0.0000913576
10711 10896.08342 10051.01102 0.000093362
10732 10906.52917 10050.76644 0.0000931793
10802 10916.779 10050.52192 0.0000925754
10792 10926.75995 10050.27747 0.0000926612
10662 10936.40427 10050.03304 0.000093791
10755 10945.65078 10049.78868 0.00009298
10695 10954.44619 10049.54437 0.0000935016
10670 10962.74605 10049.30008 0.0000937207
10566 10970.51564 10049.05585 0.0000946432
10716 10977.73048 10048.81167 0.0000933184
10714 10984.37624 10048.56752 0.0000933358
10705 10990.44907 10048.32341 0.0000934143
10629 10995.95435 10048.07934 0.0000940822
10694 11000.90631 10047.83531 0.0000935104
10635 11005.32657 10047.5913 0.0000940291
10484 11009.24299 10047.34733 0.0000953834
10371 11012.68799 10047.10338 0.0000964227
10651 11015.69654 10046.85948 0.0000938879
10735 11018.30522 10046.61558 0.0000931532
10444 11020.5501 10046.37172 0.0000957488
10715 11022.4654 10046.12788 0.0000933271
10707 11024.08235 10045.88406 0.0000933968
10583 11025.42825 10045.64026 0.0000944912
10841 11026.52569 10045.39649 0.0000922424
10657 11027.34835 10045.15272 0.000093835
10448 11027.99626 10044.90896 0.0000957121
10734 11028.43299 10044.66522 0.0000931619
10526 11028.66104 10044.42149 0.0000950029
10534 11028.67871 10044.17778 0.0000949307
10904 11028.48069 10043.93406 0.0000917095
10528 11028.05827 10043.69035 0.0000949848
10554 11027.40036 10043.44665 0.0000947508
10779 11026.49345 10043.20295 0.000092773
10613 11025.32257 10042.95924 0.0000942241
10833 11023.87138 10042.71553 0.0000923105
10704 11022.1226 10042.47183 0.000093423
10692 11020.05823 10042.22811 0.0000935279
10641 11017.66022 10041.98439 0.0000939761
10623 11014.91048 10041.74065 0.0000941354
10821 11011.79196 10041.49691 0.0000924129
10582 11008.28895 10041.25315 0.0000945001
10753 11004.38796 10041.00939 0.0000929973
10742 11000.07854 10040.7656 0.0000930925
10822 10995.35429 10040.52179 0.0000924044
10752 10990.21314 10040.27797 0.000093006
10711 10984.6589 10040.03412 0.000093362
10657 10978.70077 10039.79025 0.000093835
10784 10972.35468 10039.54635 0.00009273
10662 10965.64275 10039.30243 0.000093791
10442 10958.59321 10039.05848 0.0000957671
10656 10951.24035 10038.81449 0.0000938438
10591 10943.62357 10038.57047 0.0000944198
10473 10935.78693 10038.32642 0.0000954836
10589 10927.77826 10038.08233 0.0000944376
10501 10919.64807 10037.83819 0.000095229
10587 10911.44895 10037.59404 0.0000944555
10672 10903.23405 10037.34982 0.0000937031
10459 10895.05716 10037.10557 0.0000956114
10601 10886.97091 10036.86126 0.0000943307
10918 10879.02661 10036.61692 0.0000915919
10649 10871.27332 10036.37251 0.0000939055
10331 10863.75725 10036.12807 0.0000967961
10808 10856.52124 10035.88356 0.0000925241
10627 10849.60436 10035.639 0.0000940999
10592 10843.0413 10035.39439 0.0000944109
10826 10836.86199 10035.14971 0.0000923702
10585 10831.09167 10034.90497 0.0000944733
10667 10825.75028 10034.66017 0.0000937471
10775 10820.85244 10034.4153 0.0000928074
10800 10816.40749 10034.17038 0.0000925926
10764 10812.41931 10033.92538 0.0000929023
10688 10808.88637 10033.6803 0.0000935629
10614 10805.80191 10033.43516 0.0000942152
10652 10803.15401 10033.18994 0.0000938791
10650 10800.92585 10032.94465 0.0000938967
10646 10799.0959 10032.69928 0.000093932
10552 10797.63839 10032.45382 0.0000947688
10766 10796.52337 10032.20829 0.000092885
10744 10795.71734 10031.96267 0.0000930752
10672 10795.18382 10031.71696 0.0000937031
10825 10794.88372 10031.47117 0.0000923788
10713 10794.77619 10031.22529 0.0000933445
10639 10794.81908 10030.97931 0.0000939938
10815 10794.9701 10030.73325 0.0000924642
10717 10795.18738 10030.48708 0.0000933097
10730 10795.43064 10030.24082 0.0000931966
10985 10795.66193 10029.99447 0.0000910332
10840 10795.84672 10029.748 0.0000922509
10679 10795.95484 10029.50144 0.0000936417
10871 10795.96113 10029.25476 0.0000919879
10631 10795.84636 10029.00798 0.0000940645
10554 10795.5977 10028.7611 0.0000947508
10671 10795.20913 10028.5141 0.0000937119
10754 10794.68152 10028.26699 0.0000929887
10865 10794.02278 10028.01976 0.0000920387
10813 10793.24728 10027.77242 0.0000924813
10822 10792.37569 10027.52495 0.0000924044
10795 10791.43398 10027.27738 0.0000926355
10714 10790.45283 10027.02966 0.0000933358
11024 10789.46648 10026.78182 0.0000907112
10808 10788.51166 10026.53387 0.0000925241
10816 10787.62647 10026.28578 0.0000924556
10883 10786.84938 10026.03756 0.0000918864
10756 10786.21771 10025.78921 0.0000929714
10810 10785.76701 10025.54072 0.0000925069
10926 10785.52973 10025.29209 0.0000915248
10971 10785.53439 10025.04333 0.0000911494
10906 10785.80478 10024.79442 0.0000916926
10944 10786.35929 10024.54538 0.0000913743
10904 10787.21015 10024.29618 0.0000917095
10993 10788.36308 10024.04683 0.000090967
10744 10789.81672 10023.79735 0.0000930752
10686 10791.56261 10023.54771 0.0000935804
10977 10793.58465 10023.29791 0.0000910996
10991 10795.8593 10023.04796 0.0000909835
10632 10798.35539 10022.79785 0.0000940557
10764 10801.03421 10022.54759 0.0000929023
11039 10803.85016 10022.29716 0.0000905879
10859 10806.75067 10022.04657 0.0000920895
11116 10809.67715 10021.79581 0.0000899604
10929 10812.56569 10021.54489 0.0000914997
10758 10815.3477 10021.29379 0.0000929541
11035 10817.9517 10021.04253 0.0000906208
10780 10820.30401 10020.79108 0.0000927644
10580 10822.33073 10020.53947 0.000094518
10956 10823.959 10020.28768 0.0000912742
10823 10825.11908 10020.0357 0.0000923958
10847 10825.74586 10019.78355 0.0000921914
10750 10825.78052 10019.53121 0.0000930233
10794 10825.17229 10019.27869 0.0000926441
10758 10823.87961 10019.02597 0.0000929541
10966 10821.8716 10018.77308 0.000091191
11005 10819.12843 10018.51998 0.0000908678
10855 10815.64202 10018.26668 0.0000921234
11016 10811.41641 10018.0132 0.0000907771
10892 10806.46726 10017.75952 0.0000918105
10870 10800.82125 10017.50563 0.0000919963
11273 10794.51566 10017.25154 0.0000887075
10946 10787.59707 10016.99725 0.0000913576
10875 10780.12012 10016.74274 0.000091954
11064 10772.14647 10016.48804 0.0000903832
11091 10763.74329 10016.23311 0.0000901632
10923 10754.9818 10015.97798 0.0000915499
11150 10745.93615 10015.72263 0.0000896861
11114 10736.68184 10015.46707 0.0000899766
11122 10727.29498 10015.21128 0.0000899119
11138 10717.85083 10014.95527 0.0000897827
11078 10708.4231 10014.69904 0.000090269
10960 10699.08302 10014.44257 0.0000912409
11111 10689.89884 10014.18589 0.0000900009
10916 10680.93528 10013.92898 0.0000916086
11009 10672.25301 10013.67183 0.0000908348
10929 10663.90851 10013.41444 0.0000914997
10994 10655.95398 10013.15682 0.0000909587
10967 10648.43691 10012.89896 0.0000911826
10887 10641.40056 10012.64086 0.0000918527
10841 10634.88366 10012.38252 0.0000922424
11001 10628.91691 10012.12393 0.0000909008
10985 10623.53766 10011.86509 0.0000910332
11003 10618.76841 10011.60601 0.0000908843
10854 10614.63121 10011.34667 0.0000921319
10937 10611.14451 10011.08707 0.0000914328
10862 10608.32312 10010.82724 0.0000920641
11014 10606.17856 10010.56712 0.0000907935
10908 10604.7192 10010.30675 0.0000916758
10881 10603.95048 10010.04613 0.0000919033
10844 10603.87523 10009.78523 0.0000922169
10891 10604.4939 10009.52407 0.0000918189
10799 10605.80472 10009.26264 0.0000926012
10762 10607.80414 10009.00094 0.0000929195
10757 10610.48706 10008.73896 0.0000929627
10742 10613.84702 10008.47671 0.0000930925
10751 10617.87637 10008.21418 0.0000930146
10834 10622.5667 10007.95136 0.000092302
10848 10627.90871 10007.68827 0.0000921829
10747 10633.89256 10007.4249 0.0000930492
10940 10640.50761 10007.16123 0.0000914077
10779 10647.74265 10006.89728 0.000092773
10770 10655.58542 10006.63304 0.0000928505
10950 10664.02279 10006.3685 0.0000913242
10642 10673.04012 10006.10366 0.0000939673
10597 10682.62108 10005.83854 0.0000943663
10944 10692.74705 10005.5731 0.0000913743
10898 10703.39695 10005.30737 0.00009176
10853 10714.54648 10005.04133 0.0000921404
11046 10726.16766 10004.77499 0.0000905305
10973 10738.22833 10004.50832 0.0000911328
10889 10750.69179 10004.24136 0.0000918358
11025 10763.51587 10003.97408 0.0000907029
10789 10776.65316 10003.70649 0.000092687
10799 10790.04997 10003.43857 0.0000926012
10989 10803.64659 10003.17034 0.0000910001
10883 10817.37694 10002.90178 0.0000918864
10731 10831.16856 10002.6329 0.000093188
10894 10844.94264 10002.3637 0.0000917936
10904 10858.61472 10002.09416 0.0000917095
10997 10872.09522 10001.82429 0.0000909339
11085 10885.29017 10001.55409 0.000090212
10630 10898.10241 10001.28355 0.0000940734
10905 10910.43318 10001.01267 0.0000917011
11011 10922.18357 10000.74145 0.0000908183
10947 10933.25673 10000.46988 0.0000913492
10948 10943.51004 10000.19798 0.0000913409
11027 10952.95668 9999.92573 0.0000906865
11018 10961.46892 9999.65312 0.0000907606
11071 10968.97952 9999.38016 0.0000903261
11102 10975.43418 9999.10685 0.0000900739
10986 10980.79304 9998.83319 0.0000910249
10932 10985.03198 9998.55916 0.0000914746
10958 10988.14336 9998.28477 0.0000912575
11066 10990.13652 9998.01002 0.0000903669
11070 10991.03738 9997.7349 0.0000903342
10954 10990.88768 9997.45941 0.0000912909
10985 10989.74353 9997.18355 0.0000910332
10877 10987.64873 9996.90732 0.0000919371
11092 10984.73364 9996.63071 0.0000901551
11056 10981.06135 9996.35373 0.0000904486
11009 10976.7264 9996.07637 0.0000908348
11326 10971.82738 9995.79862 0.0000882924
11318 10966.46463 9995.52049 0.0000883548
11128 10960.73803 9995.24197 0.0000898634
11347 10954.74555 9994.96307 0.000088129
11191 10948.58129 9994.68376 0.0000893575
11131 10942.33447 9994.40408 0.0000898392
11145 10936.08821 9994.12399 0.0000897263
10934 10929.91901 9993.8435 0.0000914578
11073 10923.89612 9993.56261 0.0000903098
10952 10918.08117 9993.28132 0.0000913075
11226 10912.52827 9992.99963 0.0000890789
11117 10907.28373 9992.71752 0.0000899523
11117 10902.38653 9992.435 0.0000899523
11186 10897.86818 9992.15207 0.0000893975
11165 10893.75311 9991.86873 0.0000895656
10999 10890.05881 9991.58496 0.0000909174
11093 10886.79615 9991.30078 0.0000901469
11111 10883.96932 9991.01618 0.0000900009
10982 10881.57593 9990.73115 0.0000910581
10985 10879.60738 9990.4457 0.0000910332
11066 10878.04838 9990.1598 0.0000903669
10956 10876.87722 9989.87349 0.0000912742
10751 10876.06583 9989.58674 0.0000930146
10773 10875.57931 9989.29955 0.0000928247
10856 10875.3764 9989.01192 0.000092115
10744 10875.40937 9988.72385 0.0000930752
10956 10875.62457 9988.43534 0.0000912742
10931 10875.9624 9988.14638 0.0000914829
10690 10876.35837 9987.85697 0.0000935454
10949 10876.74358 9987.56712 0.0000913325
10911 10877.04592 9987.2768 0.0000916506
10948 10877.19116 9986.98603 0.0000913409
10867 10877.10449 9986.6948 0.0000920217
10910 10876.71181 9986.40312 0.000091659
10800 10875.94168 9986.11097 0.0000925926
10764 10874.72674 9985.81835 0.0000929023
10936 10873.00536 9985.52526 0.0000914411
11000 10870.72345 9985.23171 0.0000909091
10985 10867.82326 9984.93768 0.0000910332
11110 10864.29367 9984.64317 0.000090009
10910 10860.09756 9984.34818 0.000091659
10935 10855.22141 9984.05273 0.0000914495
10876 10849.66315 9983.75679 0.0000919456
10819 10843.43194 9983.46035 0.00009243
10996 10836.54802 9983.16344 0.0000909422
10922 10829.04144 9982.86603 0.0000915583
10875 10820.9515 9982.56812 0.000091954
11055 10812.32514 9982.26973 0.0000904568
11010 10803.21605 9981.97083 0.0000908265
10858 10793.68282 9981.67144 0.000092098
10780 10783.78804 9981.37155 0.0000927644
10802 10773.59659 9981.07114 0.0000925754
10865 10763.17469 9980.77024 0.0000920387
10915 10752.58907 9980.46882 0.000091617
11151 10741.90565 9980.16688 0.0000896781
10887 10731.18918 9979.86443 0.0000918527
10939 10720.50246 9979.56147 0.000091416
11029 10709.90618 9979.25799 0.0000906701
10788 10699.45833 9978.95398 0.0000926956
10777 10689.21415 9978.64945 0.0000927902
11072 10679.22579 9978.34439 0.0000903179
10813 10669.54236 9978.03881 0.0000924813
10834 10660.20996 9977.73269 0.000092302
10745 10651.27127 9977.42604 0.0000930665
10766 10642.76557 9977.11884 0.000092885
10622 10634.72895 9976.81111 0.0000941442
10733 10627.19398 9976.50283 0.0000931706
10666 10620.19003 9976.19401 0.0000937559
10540 10613.7429 9975.88464 0.0000948767
10668 10607.87508 9975.57472 0.0000937383
10866 10602.60578 9975.26426 0.0000920302
10766 10597.95096 9974.95323 0.000092885
10831 10593.9234 9974.64165 0.0000923276
10757 10590.47352 9974.3295 0.0000929627
10804 10587.7269 9974.0168 0.0000925583
10730 10585.62816 9973.70352 0.0000931966
10745 10584.17867 9973.38968 0.0000930665
10673 10583.37723 9973.07527 0.0000936944
10664 10583.22008 9972.76029 0.0000937734
10706 10583.70108 9972.44473 0.0000934056
10606 10584.8116 9972.1286 0.0000942863
10557 10586.54051 9971.81188 0.0000947239
10801 10588.87418 9971.49458 0.000092584
10640 10591.79623 9971.1767 0.000093985
10784 10595.28752 9970.85823 0.00009273
10622 10599.32569 9970.53916 0.0000941442
10938 10603.88515 9970.2195 0.0000914244
10862 10608.93672 9969.89924 0.0000920641
10662 10614.44738 9969.57839 0.000093791
10529 10620.37992 9969.25693 0.0000949758
10500 10626.69301 9968.93488 0.0000952381
10560 10633.34055 9968.61221 0.000094697
10668 10640.27202 9968.28894 0.0000937383
10712 10647.43206 9967.96505 0.0000933532
10568 10654.7608 9967.64056 0.0000946253
10809 10662.19379 9967.31544 0.0000925155
10778 10669.66258 9966.9897 0.0000927816
10642 10677.09485 9966.66334 0.0000939673
10697 10684.41522 9966.33636 0.0000934842
10797 10691.5459 9966.00876 0.0000926183
10744 10698.40756 9965.68052 0.0000930752
10923 10704.92048 9965.35164 0.0000915499
10908 10711.00542 9965.02214 0.0000916758
10844 10716.58509 9964.69199 0.0000922169
10570 10721.58543 9964.36121 0.0000946074
10751 10725.93671 9964.02977 0.0000930146
10863 10729.57499 9963.69771 0.0000920556
10542 10732.44343 9963.36499 0.0000948587
10731 10734.49318 9963.03162 0.000093188
10901 10735.68445 9962.69759 0.0000917347
10749 10735.9873 9962.3629 0.0000930319
10897 10735.38229 9962.02756 0.0000917684
10879 10733.86038 9961.69156 0.0000919202
10658 10731.42361 9961.35491 0.0000938262
10756 10728.08408 9961.01757 0.0000929714
10922 10723.84119 9960.67957 0.0000915583
10803 10718.7723 9960.34089 0.0000925669
10875 10712.8941 9960.00155 0.000091954
10738 10706.25357 9959.66152 0.0000931272
10788 10698.90361 9959.32082 0.0000926956
10846 10690.90183 9958.97943 0.0000921999
10764 10682.30919 9958.63735 0.0000929023
10804 10673.18895 9958.29459 0.0000925583
10659 10663.60527 9957.95114 0.0000938174
10559 10653.62209 9957.60699 0.0000947059
10667 10643.30245 9957.26215 0.0000937471
10801 10632.66086 9956.9166 0.000092584
10845 10621.84804 9956.57036 0.0000922084
10701 10610.87228 9956.22343 0.0000934492
10828 10599.78442 9955.87577 0.0000923532
10857 10588.63107 9955.5274 0.0000921065
10691 10577.45445 9955.17833 0.0000935366
10842 10566.29211 9954.82853 0.0000922339
10508 10555.17745 9954.47803 0.0000951656
10624 10544.1392 9954.12681 0.0000941265
10651 10533.20225 9953.77486 0.0000938879
10581 10522.38759 9953.42218 0.000094509
10581 10511.71297 9953.06878 0.000094509
10766 10501.19328 9952.71463 0.000092885
10706 10490.84096 9952.35977 0.0000934056
10582 10480.66661 9952.00416 0.0000945001
10764 10470.67943 9951.64781 0.0000929023
10672 10460.88769 9951.29073 0.0000937031
10710 10451.29925 9950.93289 0.0000933707
10658 10441.92168 9950.57431 0.0000938262
10536 10432.76275 9950.21498 0.0000949127
10531 10423.8306 9949.85489 0.0000949577
10677 10415.1338 9949.49406 0.0000936593
10629 10406.6812 9949.13245 0.0000940822
10624 10398.48223 9948.7701 0.0000941265
10745 10390.54656 9948.40697 0.0000930665
10469 10382.884 9948.04308 0.0000955201
10589 10375.50451 9947.67842 0.0000944376
10684 10368.41774 9947.31299 0.0000935979
10523 10361.63299 9946.94678 0.0000950299
10619 10355.15914 9946.5798 0.0000941708
10682 10349.00444 9946.21204 0.0000936154
10326 10343.17629 9945.84349 0.0000968429
10495 10337.68146 9945.47414 0.0000952835
10662 10332.52568 9945.10402 0.000093791
10515 10327.71378 9944.73311 0.0000951022
10477 10323.24958 9944.3614 0.0000954472
10705 10319.13605 9943.98889 0.0000934143
10513 10315.37513 9943.61558 0.0000951203
10566 10311.96799 9943.24147 0.0000946432
10710 10308.9148 9942.86656 0.0000933707
10548 10306.21495 9942.49083 0.0000948047
10531 10303.86688 9942.11429 0.0000949577
10500 10301.86849 9941.73694 0.0000952381
10631 10300.17462 9941.35878 0.0000940645
10553 10298.86628 9940.97978 0.0000947598
10681 10297.89713 9940.59998 0.0000936242
10710 10297.26243 9940.21935 0.0000933707
10557 10296.95694 9939.83788 0.0000947239
10630 10296.97499 9939.45559 0.0000940734
10427 10297.31028 9939.07246 0.0000959049
10684 10297.95601 9938.6885 0.0000935979
10499 10298.90483 9938.30369 0.0000952472
10383 10300.14871 9937.91805 0.0000963113
10576 10301.67889 9937.53156 0.0000945537
10595 10303.48591 9937.14423 0.0000943841
10552 10305.55935 9936.75604 0.0000947688
10551 10307.88782 9936.367 0.0000947777
10855 10310.4589 9935.97709 0.0000921234
10602 10313.25905 9935.58634 0.0000943218
10438 10316.27352 9935.19472 0.0000958038
10593 10319.48641 9934.80223 0.000094402
10573 10322.88067 9934.40889 0.0000945805
10546 10326.43815 9934.01466 0.0000948227
10520 10330.13978 9933.61956 0.000095057
10554 10333.9657 9933.22359 0.0000947508
10571 10337.89557 9932.82674 0.0000945984
10571 10341.90879 9932.429 0.0000945984
10668 10345.98484 9932.0304 0.0000937383
10601 10350.10367 9931.63088 0.0000943307
10796 10354.24605 9931.23048 0.0000926269
10695 10358.39402 9930.8292 0.0000935016
10379 10362.53104 9930.42701 0.0000963484
10598 10366.64256 9930.02392 0.0000943574
10406 10370.71593 9929.61993 0.0000960984
10541 10374.74086 9929.21504 0.0000948677
10670 10378.68006 9928.80924 0.0000937207
10437 10382.58606 9928.40253 0.000095813
10472 10386.42578 9927.9949 0.0000954927
10621 10390.19715 9927.58636 0.0000941531
10654 10393.89962 9927.1769 0.0000938615
10546 10397.53363 9926.76651 0.0000948227
10651 10401.10031 9926.35521 0.0000938879
10621 10404.60099 9925.94297 0.0000941531
10672 10408.03673 9925.5298 0.0000937031
10626 10411.40807 9925.1157 0.0000941088
10666 10414.71452 9924.70065 0.0000937559
10702 10417.95445 9924.28467 0.0000934405
10703 10421.12474 9923.86775 0.0000934317
10621 10424.22086 9923.44988 0.0000941531
10667 10427.23674 9923.03107 0.0000937471
10968 10430.1648 9922.6113 0.0000911743
10731 10432.99608 9922.19057 0.000093188
10650 10435.72046 9921.7689 0.0000938967
10724 10438.32681 9921.34625 0.0000932488
10763 10440.80319 9920.92265 0.0000929109
10586 10443.13714 9920.49808 0.0000944644
10687 10445.31591 9920.07254 0.0000935716
10633 10447.32653 9919.64603 0.0000940468
10433 10449.15648 9919.21854 0.0000958497
10571 10450.79325 9918.79008 0.0000945984
10683 10452.22516 9918.36064 0.0000936067
10457 10453.44127 9917.93021 0.0000956297
10698 10454.43169 9917.49879 0.0000934754
10661 10455.18778 9917.06639 0.0000937998
10659 10455.70256 9916.63298 0.0000938174
10938 10455.97094 9916.19859 0.0000914244
10387 10455.99006 9915.7632 0.0000962742
10503 10455.75963 9915.3268 0.0000952109
10590 10455.28229 9914.88941 0.0000944287
10565 10454.56377 9914.451 0.0000946522
10642 10453.61336 9914.01158 0.0000939673
10624 10452.44387 9913.57115 0.0000941265
10519 10451.07182 9913.1297 0.0000950661
10741 10449.51726 9912.68724 0.0000931012
10521 10447.80366 9912.24374 0.000095048
10637 10445.9578 9911.79923 0.0000940115
10709 10444.00908 9911.35368 0.0000933794
10615 10441.98928 9910.90711 0.0000942063
10687 10439.932 9910.4595 0.0000935716
10546 10437.87198 9910.01085 0.0000948227
10608 10435.84469 9909.56116 0.0000942685
10778 10433.88562 9909.11043 0.0000927816
10728 10432.02992 9908.65865 0.000093214
10798 10430.31198 9908.20583 0.0000926097
10756 10428.7648 9907.75194 0.0000929714
10805 10427.4201 9907.29701 0.0000925497
10779 10426.30783 9906.84102 0.000092773
10652 10425.45608 9906.38395 0.0000938791
10571 10424.89122 9905.92584 0.0000945984
10711 10424.63776 9905.46665 0.000093362
10726 10424.71849 9905.00639 0.0000932314
10739 10425.15468 9904.54505 0.0000931185
10707 10425.96614 9904.08265 0.0000933968
10765 10427.17134 9903.61916 0.0000928936
10582 10428.78785 9903.15459 0.0000945001
10742 10430.8322 9902.68893 0.0000930925
10634 10433.32022 9902.22218 0.000094038
10423 10436.26707 9901.75434 0.0000959417
10887 10439.68738 9901.2854 0.0000918527
10532 10443.59539 9900.81538 0.0000949487
10552 10448.00478 9900.34424 0.0000947688
10690 10452.92891 9899.872 0.0000935454
10543 10458.38065 9899.39866 0.0000948497
10442 10464.3724 9898.9242 0.0000957671
10559 10470.91602 9898.44864 0.0000947059
10554 10478.0227 9897.97195 0.0000947508
10489 10485.70294 9897.49415 0.000095338
10640 10493.96632 9897.01522 0.000093985
10558 10502.82138 9896.53516 0.0000947149
10540 10512.27547 9896.05399 0.0000948767
10821 10522.33448 9895.57167 0.0000924129
10645 10533.00257 9895.08822 0.0000939408
10662 10544.28204 9894.60364 0.000093791
10710 10556.17293 9894.11791 0.0000933707
10524 10568.67265 9893.63104 0.0000950209
10593 10581.77582 9893.14302 0.000094402
10800 10595.47381 9892.65385 0.0000925926
10654 10609.75439 9892.16353 0.0000938615
10645 10624.60128 9891.67205 0.0000939408
10730 10639.99396 9891.17942 0.0000931966
10822 10655.90721 9890.68562 0.0000924044
10779 10672.31084 9890.19065 0.000092773
10759 10689.16917 9889.69451 0.0000929454
10686 10706.44113 9889.19721 0.0000935804
10709 10724.07961 9888.69873 0.0000933794
10826 10742.03154 9888.19906 0.0000923702
10834 10760.23759 9887.69822 0.000092302
11094 10778.63274 9887.19619 0.0000901388
11050 10797.1455 9886.69298 0.0000904977
10730 10815.69891 9886.18857 0.0000931966
10782 10834.21063 9885.68297 0.0000927472
10830 10852.5936 9885.17618 0.0000923361
10857 10870.75667 9884.66818 0.0000921065
10756 10888.60559 9884.15898 0.0000929714
10664 10906.02824 9883.64857 0.0000937734
10881 10922.95919 9883.13696 0.0000919033
10857 10939.28562 9882.62414 0.0000921065
10788 10954.91292 9882.11009 0.0000926956
10868 10969.7492 9881.59482 0.0000920132
10701 10983.70792 9881.07834 0.0000934492
10792 10996.70811 9880.56063 0.0000926612
10789 11008.67672 9880.04169 0.000092687
10754 11019.54928 9879.52152 0.0000929887
10983 11029.27112 9879.00012 0.0000910498
10990 11037.79849 9878.47747 0.0000909918
10837 11045.09897 9877.95359 0.0000922765
11083 11051.15215 9877.42847 0.0000902283
10845 11055.94978 9876.90209 0.0000922084
10929 11059.49607 9876.37446 0.0000914997
11065 11061.80718 9875.84558 0.0000903751
10855 11062.91095 9875.31544 0.0000921234
11007 11062.84598 9874.78405 0.0000908513
11186 11061.66101 9874.25139 0.0000893975
11040 11059.41348 9873.71747 0.0000905797
11038 11056.16811 9873.18227 0.0000905961
11038 11051.99582 9872.6458 0.0000905961
11040 11046.9716 9872.10805 0.0000905797
10987 11041.17352 9871.56904 0.0000910167
11091 11034.68026 9871.02873 0.0000901632
10955 11027.57061 9870.48714 0.0000912825
10852 11019.92121 9869.94425 0.0000921489
11061 11011.79627 9869.40008 0.0000904077
11038 11003.28478 9868.85461 0.0000905961
10886 10994.4421 9868.30785 0.0000918611
11057 10985.32799 9867.75978 0.0000904404
10958 10975.99687 9867.21041 0.0000912575
10964 10966.4973 9866.65973 0.0000912076
10811 10956.87284 9866.10774 0.0000924984
10970 10947.16223 9865.55443 0.0000911577
10813 10937.39969 9864.9998 0.0000924813
10895 10927.61621 9864.44386 0.0000917852
10872 10917.83988 9863.88659 0.0000919794
11019 10908.09691 9863.328 0.0000907523
10852 10898.41243 9862.76807 0.0000921489
10959 10888.81141 9862.20681 0.0000912492
11000 10879.31896 9861.64421 0.0000909091
10857 10869.96132 9861.08028 0.0000921065
10896 10860.76591 9860.515 0.0000917768
10780 10851.76163 9859.94837 0.0000927644
10885 10842.979 9859.38039 0.0000918695
10712 10834.44969 9858.81106 0.0000933532
10901 10826.20659 9858.24037 0.0000917347
10934 10818.28305 9857.66832 0.0000914578
10872 10810.71219 9857.09491 0.0000919794
10884 10803.52671 9856.52014 0.000091878
10687 10796.75758 9855.94399 0.0000935716
10837 10790.43381 9855.36648 0.0000922765
10818 10784.58143 9854.78758 0.0000924385
11023 10779.22301 9854.20731 0.0000907194
10726 10774.37694 9853.62565 0.0000932314
10592 10770.05701 9853.04261 0.0000944109
10912 10766.27202 9852.45818 0.0000916422
10886 10763.02516 9851.87235 0.0000918611
10727 10760.31351 9851.28515 0.0000932227
11043 10758.13014 9850.69652 0.0000905551
11000 10756.46036 9850.10651 0.0000909091
10806 10755.28413 9849.51508 0.0000925412
11081 10754.57564 9848.92225 0.0000902446
10705 10754.30342 9848.328 0.0000934143
10848 10754.43065 9847.73233 0.0000921829
10890 10754.91538 9847.13526 0.0000918274
10587 10755.71103 9846.53676 0.0000944555
10683 10756.76696 9845.93684 0.0000936067
10626 10758.02889 9845.33548 0.0000941088
10956 10759.43974 9844.73269 0.0000912742
10920 10760.94045 9844.12847 0.0000915751
10896 10762.47069 9843.52281 0.0000917768
10641 10763.97002 9842.91571 0.0000939761
10791 10765.37862 9842.30716 0.0000926698
10778 10766.63855 9841.69717 0.0000927816
10609 10767.69474 9841.08573 0.0000942596
10755 10768.49586 9840.47282 0.00009298
10827 10768.99565 9839.85847 0.0000923617
10650 10769.15341 9839.24265 0.0000938967
10699 10768.93497 9838.62536 0.0000934667
10855 10768.31336 9838.0066 0.0000921234
10734 10767.26914 9837.38639 0.0000931619
10709 10765.79069 9836.76469 0.0000933794
10742 10763.87438 9836.14151 0.0000930925
10852 10761.52445 9835.51685 0.0000921489
10788 10758.75266 9834.8907 0.0000926956
11013 10755.57792 9834.26308 0.0000908018
11007 10752.026 9833.63395 0.0000908513
10686 10748.12844 9833.00333 0.0000935804
11017 10743.92224 9832.37121 0.0000907688
10833 10739.44904 9831.73759 0.0000923105
10710 10734.75411 9831.10248 0.0000933707
10793 10729.88602 9830.46585 0.0000926526
10814 10724.89553 9829.82771 0.0000924727
10842 10719.83509 9829.18805 0.0000922339
10856 10714.75793 9828.54687 0.000092115
10930 10709.71763 9827.90418 0.0000914913
10912 10704.76726 9827.25996 0.0000916422
10856 10699.95907 9826.61421 0.000092115
10712 10695.34355 9825.96692 0.0000933532
10768 10690.96935 9825.31811 0.0000928678
10814 10686.88238 9824.66776 0.0000924727
10765 10683.12584 9824.01586 0.0000928936
10693 10679.73956 9823.36242 0.0000935191
10884 10676.75978 9822.70743 0.000091878
10731 10674.2188 9822.05089 0.000093188
10769 10672.14497 9821.39279 0.0000928591
10806 10670.56238 9820.73314 0.0000925412
10705 10669.49075 9820.07192 0.0000934143
10744 10668.94543 9819.40914 0.0000930752
10849 10668.9374 9818.74479 0.0000921744
10755 10669.47329 9818.07887 0.00009298
10687 10670.55549 9817.41137 0.0000935716
10813 10672.18235 9816.74229 0.0000924813
10715 10674.34821 9816.07163 0.0000933271
10742 10677.04391 9815.39938 0.0000930925
10797 10680.25703 9814.72555 0.0000926183
10780 10683.97218 9814.05012 0.0000927644
10845 10688.17166 9813.3731 0.0000922084
10754 10692.83587 9812.69448 0.0000929887
10679 10697.9436 9812.01425 0.0000936417
10655 10703.47297 9811.33242 0.0000938527
10767 10709.40155 9810.64899 0.0000928764
10551 10715.70707 9809.96393 0.0000947777
10586 10722.36746 9809.27726 0.0000944644
10825 10729.36167 9808.58897 0.0000923788
10569 10736.66912 9807.89907 0.0000946163
10461 10744.27004 9807.20753 0.0000955932
10717 10752.14536 9806.51436 0.0000933097
10750 10760.276 9805.81956 0.0000930233
10679 10768.64274 9805.12311 0.0000936417
10802 10777.22533 9804.42504 0.0000925754
10759 10786.00183 9803.72531 0.0000929454
10584 10794.94783 9803.02394 0.0000944822
10864 10804.03563 9802.32092 0.0000920471
10860 10813.2334 9801.61625 0.000092081
10650 10822.50443 9800.90992 0.0000938967
10869 10831.80653 9800.20193 0.0000920048
10849 10841.09142 9799.49227 0.0000921744
10678 10850.30458 9798.78095 0.0000936505
10964 10859.38499 9798.06795 0.0000912076
10697 10868.26512 9797.35328 0.0000934842
10676 10876.87133 9796.63693 0.000093668
10747 10885.12473 9795.9189 0.0000930492
10616 10892.94158 9795.19919 0.0000941974
10682 10900.23449 9794.47778 0.0000936154
10643 10906.91403 9793.75469 0.0000939585
10649 10912.88984 9793.0299 0.0000939055
10835 10918.07232 9792.30341 0.0000922935
10810 10922.37482 9791.57522 0.0000925069
10683 10925.71493 9790.84532 0.0000936067
10684 10928.01672 9790.11372 0.0000935979
10688 10929.21208 9789.38039 0.0000935629
10708 10929.24278 9788.64536 0.0000933881
10830 10928.06121 9787.90861 0.0000923361
10812 10925.63235 9787.17014 0.0000924898
10812 10921.93407 9786.42993 0.0000924898
10861 10916.95775 9785.688 0.0000920726
10849 10910.70847 9784.94433 0.0000921744
10907 10903.20514 9784.19892 0.0000916842
10814 10894.47983 9783.45178 0.0000924727
10909 10884.54336 9782.70289 0.0000916674
10799 10873.51914 9781.95226 0.0000926012
10714 10861.43961 9781.19987 0.0000933358
10702 10848.37978 9780.44573 0.0000934405
10739 10834.42197 9779.68983 0.0000931185
10723 10819.65411 9778.93217 0.0000932575
10775 10804.16826 9778.17275 0.0000928074
10765 10788.05911 9777.41155 0.0000928936
10603 10771.42208 9776.64859 0.0000943129
10855 10754.35247 9775.88385 0.0000921234
11040 10736.94389 9775.11733 0.0000905797
10663 10719.28681 9774.34902 0.0000937822
10915 10701.46882 9773.57894 0.000091617
10846 10683.57226 9772.80706 0.0000921999
10644 10665.67485 9772.0334 0.0000939496
10892 10647.84877 9771.25793 0.0000918105
10727 10630.16031 9770.48066 0.0000932227
10725 10612.67002 9769.70159 0.0000932401
10580 10595.43228 9768.92072 0.000094518
10716 10578.48698 9768.13804 0.0000933184
10769 10561.89451 9767.35353 0.0000928591
10974 10545.68357 9766.56722 0.0000911245
10711 10529.88621 9765.77908 0.000093362
10666 10514.52988 9764.98911 0.0000937559
10846 10499.6375 9764.19732 0.0000921999
10509 10485.22795 9763.40369 0.0000951565
10686 10471.31656 9762.60824 0.0000935804
10750 10457.91545 9761.81095 0.0000930233
10613 10445.0341 9761.0118 0.0000942241
10551 10432.67959 9760.21083 0.0000947777
10662 10420.85725 9759.40799 0.000093791
10405 10409.55579 9758.6033 0.0000961076
10563 10398.80765 9757.79676 0.0000946701
10591 10388.59931 9756.98835 0.0000944198
10493 10378.93152 9756.1781 0.0000953016
10405 10369.8044 9755.36595 0.0000961076
10525 10361.21748 9754.55196 0.0000950119
10404 10353.16974 9753.73608 0.0000961169
10552 10345.65961 9752.91833 0.0000947688
10423 10338.65873 9752.09869 0.0000959417
10519 10332.21657 9751.27717 0.0000950661
10654 10326.30308 9750.45376 0.0000938615
10424 10320.91354 9749.62846 0.0000959325
10343 10316.04192 9748.80126 0.0000966837
10512 10311.68118 9747.97216 0.0000951294
10684 10307.82278 9747.14117 0.0000935979
10444 10304.45684 9746.30827 0.0000957488
10631 10301.57206 9745.47345 0.0000940645
10768 10299.15586 9744.63673 0.0000928678
10409 10297.19416 9743.79809 0.0000960707
10482 10295.67179 9742.95752 0.0000954016
10681 10294.57257 9742.11504 0.0000936242
10420 10293.87943 9741.27062 0.0000959693
10423 10293.57467 9740.42427 0.0000959417
10582 10293.64021 9739.576 0.0000945001
10528 10294.05784 9738.72578 0.0000949848
10365 10294.80943 9737.87362 0.0000964785
10528 10295.87719 9737.01951 0.0000949848
10361 10297.24376 9736.16346 0.0000965158
10220 10298.89251 9735.30545 0.0000978474
10311 10300.80733 9734.44549 0
10402 0 0 0
10351 0 0 0
10411 0 0 0
10434 0 0 0
10460 0 0 0
10650 0 0 0
10330 0 0 0
10388 0 0 0
10260 0 0 0
10241 0 0 0
10316 0 0 0
10331 0 0 0
10221 0 0 0
10191 0 0 0
10560 0 0 0
10128 0 0 0
10021 0 0 0
10383 0 0 0
10405 0 0 0
10346 0 0 0
10481 0 0 0
10352 0 0 0
10314 0 0 0
10464 0 0 0
10230 0 0 0
10267 0 0 0
10356 0 0 0
10364 0 0 0
10293 0 0 0
10495 0 0 0
10248 0 0 0
10382 0 0 0
10406 0 0 0
10343 0 0 0
10395 0 0 0
10575 0 0 0
10444 0 0 0
10234 0 0 0
10419 0 0 0
10403 0 0 0
10323 0 0 0
10492 0 0 0
10456 0 0 0
10512 0 0 0
10317 0 0 0
10497 0 0 0
10345 0 0 0
10424 0 0 0
10588 0 0 0
10386 0 0 0
10367 0 0 0
10494 0 0 0
10564 0 0 0
10471 0 0 0
10191 0 0 0
10327 0 0 0
10422 0 0 0
10419 0 0 0
10509 0 0 0
10638 0 0 0
10320 0 0 0
10226 0 0 0
10423 0 0 0
10480 0 0 0
10415 0 0 0
10572 0 0 0
10337 0 0 0
10128 0 0 0
10393 0 0 0
10431 0 0 0
10018 0 0 0
10415 0 0 0
10341 0 0 0
10263 0 0 0
10514 0 0 0
10526 0 0 0
10253 0 0 0
10361 0 0 0
10559 0 0 0
10489 0 0 0
10523 0 0 0
10396 0 0 0
10437 0 0 0
10436 0 0 0
10377 0 0 0
10393 0 0 0
10340 0 0 0
10476 0 0 0
10267 0 0 0
10404 0 0 0
10280 0 0 0
10353 0 0 0
10586 0 0 0
10505 0 0 0
10490 0 0 0
10571 0 0 0
10447 0 0 0
10504 0 0 0
10563 0 0 0
10410 0 0 0
10401 0 0 0
10336 0 0 0
10422 0 0 0
10218 0 0 0
10346 0 0 0
10331 0 0 0
10187 0 0 0
10527 0 0 0
10320 0 0 0
10315 0 0 0
10638 0 0 0
10362 0 0 0
10347 0 0 0
10593 0 0 0
10441 0 0 0
10357 0 0 0
10410 0 0 0
10410 0 0 0
10409 0 0 0
10442 0 0 0
10498 0 0 0
10448 0 0 0
10441 0 0 0
10313 0 0 0
10292 0 0 0
10353 0 0 0
10079 0 0 0
10288 0 0 0
10489 0 0 0
10287 0 0 0
10305 0 0 0
10622 0 0 0
10367 0 0 0
10230 0 0 0
10338 0 0 0
10375 0 0 0
10322 0 0 0
10376 0 0 0
10317 0 0 0
10120 0 0 0
10400 0 0 0
10353 0 0 0
10302 0 0 0
10372 0 0 0
10169 0 0 0
10257 0 0 0
10263 0 0 0
10416 0 0 0
10271 0 0 0
10440 0 0 0
10423 0 0 0
10309 0 0 0
10323 0 0 0
10396 0 0 0
10126 0 0 0
10348 0 0 0
10379 0 0 0
10082 0 0 0
10350 0 0 0
10500 0 0 0
10285 0 0 0
10319 0 0 0
10384 0 0 0
10221 0 0 0
10347 0 0 0
10323 0 0 0
10169 0 0 0
10397 0 0 0
10224 0 0 0
10201 0 0 0
10190 0 0 0
10025 0 0 0
10304 0 0 0
10251 0 0 0
10103 0 0 0
10186 0 0 0
10246 0 0 0
10160 0 0 0
10167 0 0 0
10333 0 0 0
10032 0 0 0
10119 0 0 0
10442 0 0 0
10060 0 0 0
10303 0 0 0
10461 0 0 0
10142 0 0 0
10075 0 0 0
10412 0 0 0
10115 0 0 0
10193 0 0 0
10148 0 0 0
10260 0 0 0
10159 0 0 0
10243 0 0 0
10238 0 0 0
10146 0 0 0
10329 0 0 0
10409 0 0 0
10093 0 0 0
10247 0 0 0
10183 0 0 0
10194 0 0 0
10216 0 0 0
10138 0 0 0
10269 0 0 0
10283 0 0 0
10171 0 0 0
10290 0 0 0
10231 0 0 0
10175 0 0 0
10073 0 0 0
10426 0 0 0
10224 0 0 0
10031 0 0 0
10066 0 0 0
10039 0 0 0
9954 0 0 0
10034 0 0 0
10066 0 0 0
10103 0 0 0
10064 0 0 0
9955 0 0 0
10129 0 0 0
10157 0 0 0
10159 0 0 0
10162 0 0 0
10150 0 0 0
10180 0 0 0
10004 0 0 0
10009 0 0 0
10012 0 0 0
9958 0 0 0
10016 0 0 0
9985 0 0 0
10223 0 0 0
10093 0 0 0
9905 0 0 0
10111 0 0 0
9958 0 0 0
9983 0 0 0
10112 0 0 0
10192 0 0 0
10039 0 0 0
10082 0 0 0
10144 0 0 0
9935 0 0 0
9982 0 0 0
10056 0 0 0
10003 0 0 0
9920 0 0 0
9957 0 0 0
9936 0 0 0
9856 0 0 0
9895 0 0 0
9949 0 0 0
9878 0 0 0
10119 0 0 0
10006 0 0 0
9829 0 0 0
10043 0 0 0
10052 0 0 0
9957 0 0 0
10047 0 0 0
9972 0 0 0
9857 0 0 0
10030 0 0 0
9903 0 0 0
9953 0 0 0
9838 0 0 0
9971 0 0 0
10041 0 0 0
9982 0 0 0
9990 0 0 0
9948 0 0 0
9791 0 0 0
10122 0 0 0
9931 0 0 0
9975 0 0 0
9816 0 0 0
9913 0 0 0
9906 0 0 0
9905 0 0 0
9844 0 0 0
10026 0 0 0
10084 0 0 0
9888 0 0 0
10052 0 0 0
9987 0 0 0
9924 0 0 0
9935 0 0 0
9772 0 0 0
9760 0 0 0
9929 0 0 0
9806 0 0 0
9791 0 0 0
9953 0 0 0
9954 0 0 0
9928 0 0 0
9957 0 0 0
9817 0 0 0
9884 0 0 0
10008 0 0 0
9779 0 0 0
9772 0 0 0
9848 0 0 0
9808 0 0 0
9915 0 0 0
9977 0 0 0
9859 0 0 0
9885 0 0 0
9994 0 0 0
9863 0 0 0
9864 0 0 0
9824 0 0 0
9656 0 0 0
9812 0 0 0
9625 0 0 0
9785 0 0 0
9926 0 0 0
9967 0 0 0
9670 0 0 0
9953 0 0 0
9780 0 0 0
9811 0 0 0
9917 0 0 0
9739 0 0 0
9849 0 0 0
9871 0 0 0
9829 0 0 0
9898 0 0 0
10033 0 0 0
9947 0 0 0
9806 0 0 0
9854 0 0 0
9923 0 0 0
9856 0 0 0
9793 0 0 0
9936 0 0 0
9898 0 0 0
9895 0 0 0
9995 0 0 0
9891 0 0 0
9906 0 0 0
9857 0 0 0
9912 0 0 0
9959 0 0 0
10023 0 0 0
9931 0 0 0
9794 0 0 0
9980 0 0 0
9900 0 0 0
9848 0 0 0
10018 0 0 0
9900 0 0 0
9832 0 0 0
9946 0 0 0
9894 0 0 0
9741 0 0 0
9983 0 0 0
9842 0 0 0
9950 0 0 0
9975 0 0 0
9848 0 0 0
9993 0 0 0
9979 0 0 0
10063 0 0 0
9979 0 0 0
9951 0 0 0
9913 0 0 0
9773 0 0 0
9918 0 0 0
9737 0 0 0
9731 0 0 0
9829 0 0 0
9847 0 0 0
9907 0 0 0
9991 0 0 0
10077 0 0 0
9926 0 0 0
10136 0 0 0
9853 0 0 0
9794 0 0 0
9862 0 0 0
9864 0 0 0
9838 0 0 0
9818 0 0 0
9969 0 0 0
9865 0 0 0
10033 0 0 0
9894 0 0 0
9878 0 0 0
10106 0 0 0
9945 0 0 0
9879 0 0 0
9973 0 0 0
9979 0 0 0
9981 0 0 0
10152 0 0 0
9898 0 0 0
9862 0 0 0
9851 0 0 0
10031 0 0 0
9912 0 0 0
10110 0 0 0
10091 0 0 0
9934 0 0 0
9965 0 0 0
9934 0 0 0
9814 0 0 0
9929 0 0 0
9893 0 0 0
9750 0 0 0
9855 0 0 0
9789 0 0 0
9671 0 0 0
9963 0 0 0
9710 0 0 0
9899 0 0 0
9947 0 0 0
9846 0 0 0
9779 0 0 0
10062 0 0 0
9949 0 0 0
9756 0 0 0
10089 0 0 0
9726 0 0 0
9700 0 0 0
9896 0 0 0
9945 0 0 0
9988 0 0 0
9820 0 0 0
9922 0 0 0
9676 0 0 0
9897 0 0 0
9739 0 0 0
9785 0 0 0
9846 0 0 0
9586 0 0 0
9778 0 0 0
9823 0 0 0
9793 0 0 0
9683 0 0 0
9845 0 0 0
9863 0 0 0
9876 0 0 0
9943 0 0 0
9786 0 0 0
9778 0 0 0
9893 0 0 0
10033 0 0 0
9799 0 0 0
9699 0 0 0
9943 0 0 0
9826 0 0 0
9836 0 0 0
10106 0 0 0
9996 0 0 0
10089 0 0 0
9812 0 0 0
9804 0 0 0
9913 0 0 0
9743 0 0 0
9754 0 0 0
9764 0 0 0
9852 0 0 0
9776 0 0 0
9885 0 0 0
9704 0 0 0
9666 0 0 0
9857 0 0 0
9846 0 0 0
9781 0 0 0
9822 0 0 0
9739 0 0 0
9783 0 0 0
9901 0 0 0
9877 0 0 0
9753 0 0 0
9872 0 0 0
9722 0 0 0
9792 0 0 0
9826 0 0 0
9680 0 0 0
9800 0 0 0
9760 0 0 0
9623 0 0 0
9620 0 0 0
9606 0 0 0
9777 0 0 0
9827 0 0 0
9966 0 0 0
9800 0 0 0
9794 0 0 0
9766 0 0 0
9845 0 0 0
9753 0 0 0
9731 0 0 0
10003 0 0 0
9674 0 0 0
9730 0 0 0
9782 0 0 0
9549 0 0 0
9837 0 0 0
9842 0 0 0
9768 0 0 0
9857 0 0 0
9745 0 0 0
9597 0 0 0
9894 0 0 0
9825 0 0 0
9698 0 0 0
9895 0 0 0
9854 0 0 0
9832 0 0 0
9823 0 0 0
9730 0 0 0
9653 0 0 0
9663 0 0 0
9827 0 0 0
9711 0 0 0
9878 0 0 0
9716 0 0 0
9853 0 0 0
10025 0 0 0
9619 0 0 0
9575 0 0 0
9782 0 0 0
9838 0 0 0
9812 0 0 0
9883 0 0 0
9741 0 0 0
9722 0 0 0
9820 0 0 0
9757 0 0 0
9733 0 0 0
9928 0 0 0
9602 0 0 0
9789 0 0 0
9870 0 0 0
9622 0 0 0
9602 0 0 0
9970 0 0 0
9701 0 0 0
9676 0 0 0
9758 0 0 0
9993 0 0 0
9810 0 0 0
9680 0 0 0
9804 0 0 0
9766 0 0 0
9706 0 0 0
9645 0 0 0
9710 0 0 0
9679 0 0 0
9795 0 0 0
9734 0 0 0
9750 0 0 0
9834 0 0 0
9757 0 0 0
9759 0 0 0
9846 0 0 0
9784 0 0 0
9777 0 0 0
9734 0 0 0
9805 0 0 0
9954 0 0 0
9934 0 0 0
9673 0 0 0
9903 0 0 0
9874 0 0 0
9930 0 0 0
9911 0 0 0
9662 0 0 0
9676 0 0 0
9979 0 0 0
9692 0 0 0
9777 0 0 0
9697 0 0 0
9705 0 0 0
9706 0 0 0
9806 0 0 0
9939 0 0 0
9799 0 0 0
9988 0 0 0
9801 0 0 0
9855 0 0 0
9797 0 0 0
9912 0 0 0
9778 0 0 0
9795 0 0 0
9724 0 0 0
9716 0 0 0
9731 0 0 0
9619 0 0 0
9580 0 0 0
9714 0 0 0
9635 0 0 0
9625 0 0 0
9753 0 0 0
9590 0 0 0
9818 0 0 0
9750 0 0 0
9471 0 0 0
9700 0 0 0
9644 0 0 0
9351 0 0 0
9669 0 0 0
9705 0 0 0
9614 0 0 0
9567 0 0 0
9718 0 0 0
9723 0 0 0
9814 0 0 0
9725 0 0 0
9524 0 0 0
9768 0 0 0
9727 0 0 0
9613 0 0 0
9763 0 0 0
9786 0 0 0
9544 0 0 0
9611 0 0 0
9708 0 0 0
9802 0 0 0
9752 0 0 0
9656 0 0 0
9778 0 0 0
9723 0 0 0
9798 0 0 0
9718 0 0 0
9895 0 0 0
9890 0 0 0
9702 0 0 0
9613 0 0 0
9741 0 0 0
9708 0 0 0
9739 0 0 0
9889 0 0 0
9653 0 0 0
9706 0 0 0
9694 0 0 0
9763 0 0 0
9546 0 0 0
9761 0 0 0
9717 0 0 0
9612 0 0 0
9725 0 0 0
9749 0 0 0
9663 0 0 0
9727 0 0 0
9723 0 0 0
9547 0 0 0
9724 0 0 0
9791 0 0 0
9762 0 0 0
9763 0 0 0
9589 0 0 0
9609 0 0 0
9751 0 0 0
9628 0 0 0
9647 0 0 0
9942 0 0 0
9811 0 0 0
9651 0 0 0
9847 0 0 0
9855 0 0 0
9770 0 0 0
9952 0 0 0
9949 0 0 0
9853 0 0 0
9891 0 0 0
10027 0 0 0
9842 0 0 0
9776 0 0 0
9847 0 0 0
9885 0 0 0
9914 0 0 0
9816 0 0 0
9833 0 0 0
9907 0 0 0
9862 0 0 0
9848 0 0 0
9828 0 0 0
9782 0 0 0
9987 0 0 0
9902 0 0 0
9775 0 0 0
9813 0 0 0
9880 0 0 0
9602 0 0 0
9791 0 0 0
9916 0 0 0
9691 0 0 0
9847 0 0 0
10037 0 0 0
9708 0 0 0
9794 0 0 0
9874 0 0 0
9584 0 0 0
9695 0 0 0
9732 0 0 0
9674 0 0 0
9632 0 0 0
9789 0 0 0
9648 0 0 0
9680 0 0 0
9842 0 0 0
9829 0 0 0
9763 0 0 0
9856 0 0 0
9876 0 0 0
9930 0 0 0
9816 0 0 0
9950 0 0 0
9701 0 0 0
9792 0 0 0
9904 0 0 0
9729 0 0 0
9837 0 0 0
9765 0 0 0
9485 0 0 0
9840 0 0 0
9803 0 0 0
9594 0 0 0
9801 0 0 0
9746 0 0 0
9707 0 0 0
9760 0 0 0
9626 0 0 0
9629 0 0 0
10013 0 0 0
9702 0 0 0
9594 0 0 0
9934 0 0 0
9922 0 0 0
9836 0 0 0
9779 0 0 0
9755 0 0 0
9731 0 0 0
9835 0 0 0
9865 0 0 0
9795 0 0 0
9658 0 0 0
9648 0 0 0
9669 0 0 0
9721 0 0 0
9640 0 0 0
9872 0 0 0
9673 0 0 0
9813 0 0 0
9862 0 0 0
9685 0 0 0
9780 0 0 0
9771 0 0 0
9712 0 0 0
9768 0 0 0
9639 0 0 0
9797 0 0 0
9760 0 0 0
9703 0 0 0
9718 0 0 0
9727 0 0 0
9579 0 0 0
9657 0 0 0
9675 0 0 0
9792 0 0 0
9800 0 0 0
9790 0 0 0
9867 0 0 0
9654 0 0 0
9987 0 0 0
9952 0 0 0
9840 0 0 0
9786 0 0 0
9630 0 0 0
9701 0 0 0
9836 0 0 0
9750 0 0 0
9813 0 0 0
9779 0 0 0
9784 0 0 0
9973 0 0 0
9750 0 0 0
9622 0 0 0
9801 0 0 0
9397 0 0 0
9626 0 0 0
9631 0 0 0
9790 0 0 0
9612 0 0 0
9759 0 0 0
9694 0 0 0
9647 0 0 0
9729 0 0 0
9644 0 0 0
9715 0 0 0
9823 0 0 0
9738 0 0 0
9654 0 0 0
9732 0 0 0
9805 0 0 0
9803 0 0 0
9744 0 0 0
9663 0 0 0
9704 0 0 0
9974 0 0 0
9742 0 0 0
9802 0 0 0
9864 0 0 0
9732 0 0 0
9606 0 0 0
9729 0 0 0
9750 0 0 0
9775 0 0 0
9899 0 0 0
9929 0 0 0
9908 0 0 0
10047 0 0 0
9822 0 0 0
9797 0 0 0
10019 0 0 0
9819 0 0 0
9828 0 0 0
9682 0 0 0
9827 0 0 0
9845 0 0 0
9727 0 0 0
9892 0 0 0
9845 0 0 0
9846 0 0 0
9949 0 0 0
9647 0 0 0
9835 0 0 0
9710 0 0 0
9702 0 0 0
9817 0 0 0
9805 0 0 0
9780 0 0 0
9887 0 0 0
9732 0 0 0
9661 0 0 0
9714 0 0 0
9727 0 0 0
9681 0 0 0
9627 0 0 0
9614 0 0 0
9683 0 0 0
9652 0 0 0
9650 0 0 0
9815 0 0 0
9866 0 0 0
9499 0 0 0
9858 0 0 0
9645 0 0 0
9699 0 0 0
9759 0 0 0
9875 0 0 0
9907 0 0 0
9751 0 0 0
9815 0 0 0
9792 0 0 0
9734 0 0 0
9763 0 0 0
9697 0 0 0
9638 0 0 0
9736 0 0 0
9863 0 0 0
9904 0 0 0
9856 0 0 0
9477 0 0 0
9599 0 0 0
9712 0 0 0
9740 0 0 0
9729 0 0 0
9891 0 0 0
9886 0 0 0
9846 0 0 0
9839 0 0 0
9776 0 0 0
9749 0 0 0
9782 0 0 0
9732 0 0 0
9712 0 0 0
9752 0 0 0
9795 0 0 0
9697 0 0 0
9665 0 0 0
9738 0 0 0
9639 0 0 0
9843 0 0 0
9720 0 0 0
9827 0 0 0
9892 0 0 0
9860 0 0 0
9888 0 0 0
9937 0 0 0
9693 0 0 0
9555 0 0 0
9754 0 0 0
9749 0 0 0
9813 0 0 0
9855 0 0 0
9808 0 0 0
9815 0 0 0
9860 0 0 0
9771 0 0 0
9656 0 0 0
9901 0 0 0
9800 0 0 0
9746 0 0 0
9766 0 0 0
9565 0 0 0
9627 0 0 0
9708 0 0 0
9618 0 0 0
9726 0 0 0
9734 0 0 0
9570 0 0 0
9834 0 0 0
9789 0 0 0
9694 0 0 0
9861 0 0 0
9760 0 0 0
9825 0 0 0
9798 0 0 0
9859 0 0 0
9970 0 0 0
9865 0 0 0
9897 0 0 0
9745 0 0 0
9731 0 0 0
9874 0 0 0
9667 0 0 0
9689 0 0 0
9757 0 0 0
9757 0 0 0
9625 0 0 0
9721 0 0 0
9540 0 0 0
9634 0 0 0
9698 0 0 0
9551 0 0 0
9625 0 0 0
9702 0 0 0
9735 0 0 0
9681 0 0 0
9733 0 0 0
9671 0 0 0
9694 0 0 0
9765 0 0 0
9545 0 0 0
9559 0 0 0
9784 0 0 0
9685 0 0 0
9653 0 0 0
9760 0 0 0
9433 0 0 0
9557 0 0 0
9561 0 0 0
9583 0 0 0
9803 0 0 0
9655 0 0 0
9564 0 0 0
9595 0 0 0
9608 0 0 0
9443 0 0 0
9596 0 0 0
9672 0 0 0
9593 0 0 0
9661 0 0 0
9812 0 0 0
9642 0 0 0
9562 0 0 0
9590 0 0 0
9705 0 0 0
9808 0 0 0
9590 0 0 0
9628 0 0 0
9634 0 0 0
9623 0 0 0
9577 0 0 0
9684 0 0 0
9781 0 0 0
9644 0 0 0
9526 0 0 0
9559 0 0 0
9854 0 0 0
9610 0 0 0
9566 0 0 0
9693 0 0 0
9557 0 0 0
9650 0 0 0
9619 0 0 0
9561 0 0 0
9863 0 0 0
9691 0 0 0
9398 0 0 0
9583 0 0 0
9744 0 0 0
9620 0 0 0
9800 0 0 0
9633 0 0 0
9582 0 0 0
9793 0 0 0
9767 0 0 0
9501 0 0 0
9734 0 0 0
9481 0 0 0
9746 0 0 0
9670 0 0 0
9566 0 0 0
9526 0 0 0
9768 0 0 0
9467 0 0 0
9720 0 0 0
9559 0 0 0
9577 0 0 0
9628 0 0 0
9702 0 0 0
9722 0 0 0
9556 0 0 0
9855 0 0 0
9446 0 0 0
9438 0 0 0
9652 0 0 0
9509 0 0 0
9606 0 0 0
9604 0 0 0
9659 0 0 0
9585 0 0 0
9606 0 0 0
9647 0 0 0
9491 0 0 0
9568 0 0 0
9569 0 0 0
9516 0 0 0
9470 0 0 0
9539 0 0 0
9724 0 0 0
9749 0 0 0
9761 0 0 0
9731 0 0 0
9731 0 0 0
9537 0 0 0
9433 0 0 0
9443 0 0 0
9357 0 0 0
9353 0 0 0
9537 0 0 0
9481 0 0 0
9700 0 0 0
9518 0 0 0
9471 0 0 0
9629 0 0 0
9556 0 0 0
9653 0 0 0
9732 0 0 0
9551 0 0 0
9721 0 0 0
9512 0 0 0
9641 0 0 0
9594 0 0 0
9554 0 0 0
9577 0 0 0
9411 0 0 0
9477 0 0 0
9484 0 0 0
9368 0 0 0
9389 0 0 0
9592 0 0 0
9539 0 0 0
9550 0 0 0
9706 0 0 0
9298 0 0 0
9337 0 0 0
9554 0 0 0
9331 0 0 0
9421 0 0 0
9520 0 0 0
9448 0 0 0
9330 0 0 0
9531 0 0 0
9581 0 0 0
9362 0 0 0
9618 0 0 0
9439 0 0 0
9375 0 0 0
9581 0 0 0
9419 0 0 0
9327 0 0 0
9545 0 0 0
9399 0 0 0
9343 0 0 0
9410 0 0 0
9581 0 0 0
9476 0 0 0
9426 0 0 0
9475 0 0 0
9490 0 0 0
9422 0 0 0
9608 0 0 0
9735 0 0 0
9582 0 0 0
9519 0 0 0
9525 0 0 0
9611 0 0 0
9633 0 0 0
9472 0 0 0
9722 0 0 0
9670 0 0 0
9588 0 0 0
9509 0 0 0
9484 0 0 0
9459 0 0 0
9489 0 0 0
9540 0 0 0
9429 0 0 0
9559 0 0 0
9633 0 0 0
9561 0 0 0
9578 0 0 0
9581 0 0 0
9466 0 0 0
9489 0 0 0
9548 0 0 0
9505 0 0 0
9537 0 0 0
9331 0 0 0
9512 0 0 0
9533 0 0 0
9325 0 0 0
9554 0 0 0
9493 0 0 0
9471 0 0 0
9473 0 0 0
9530 0 0 0
9623 0 0 0
9664 0 0 0
9485 0 0 0
9508 0 0 0
9657 0 0 0
9434 0 0 0
9581 0 0 0
9592 0 0 0
9517 0 0 0
9485 0 0 0
9326 0 0 0
9491 0 0 0
9552 0 0 0
9493 0 0 0
9524 0 0 0
9651 0 0 0
9523 0 0 0
9593 0 0 0
9579 0 0 0
9414 0 0 0
9557 0 0 0
9485 0 0 0
9343 0 0 0
9576 0 0 0
9510 0 0 0
9495 0 0 0
9447 0 0 0
9610 0 0 0
9476 0 0 0
9588 0 0 0
9392 0 0 0
9520 0 0 0
9533 0 0 0
9448 0 0 0
9496 0 0 0
9663 0 0 0
9343 0 0 0
9307 0 0 0
9428 0 0 0
9481 0 0 0
9395 0 0 0
9525 0 0 0
9575 0 0 0
9615 0 0 0
9448 0 0 0
9668 0 0 0
9598 0 0 0
9561 0 0 0
9525 0 0 0
9553 0 0 0
9526 0 0 0
9441 0 0 0
9512 0 0 0
9523 0 0 0
9309 0 0 0
9497 0 0 0
9489 0 0 0
9160 0 0 0
9328 0 0 0
9307 0 0 0
9318 0 0 0
9210 0 0 0
9446 0 0 0
9521 0 0 0
9336 0 0 0
9527 0 0 0
9483 0 0 0
9336 0 0 0
9480 0 0 0
9429 0 0 0
9499 0 0 0
9466 0 0 0
9483 0 0 0
9469 0 0 0
9479 0 0 0
9499 0 0 0
9321 0 0 0
9571 0 0 0
9465 0 0 0
9300 0 0 0
9487 0 0 0
9453 0 0 0
9411 0 0 0
9449 0 0 0
9346 0 0 0
9466 0 0 0
9529 0 0 0
9324 0 0 0
9401 0 0 0
9409 0 0 0
9476 0 0 0
9552 0 0 0
9474 0 0 0
9403 0 0 0
9602 0 0 0
9457 0 0 0
9244 0 0 0
9416 0 0 0
9470 0 0 0
9229 0 0 0
9492 0 0 0
9506 0 0 0
9457 0 0 0
9617 0 0 0
9641 0 0 0
9609 0 0 0
9647 0 0 0
9525 0 0 0
9330 0 0 0
9345 0 0 0
9382 0 0 0
9349 0 0 0
9412 0 0 0
9586 0 0 0
9484 0 0 0
9393 0 0 0
9521 0 0 0
9557 0 0 0
9548 0 0 0
9415 0 0 0
9418 0 0 0
9358 0 0 0
9356 0 0 0
9468 0 0 0
9493 0 0 0
9525 0 0 0
9354 0 0 0
9337 0 0 0
9422 0 0 0
9374 0 0 0
9407 0 0 0
9490 0 0 0
9549 0 0 0
9475 0 0 0
9481 0 0 0
9473 0 0 0
9467 0 0 0
9579 0 0 0
9507 0 0 0
9576 0 0 0
9666 0 0 0
9546 0 0 0
9335 0 0 0
9666 0 0 0
9394 0 0 0
9333 0 0 0
9610 0 0 0
9613 0 0 0
9287 0 0 0
9528 0 0 0
9716 0 0 0
9544 0 0 0
9743 0 0 0
9594 0 0 0
9551 0 0 0
9634 0 0 0
9409 0 0 0
9388 0 0 0
9588 0 0 0
9381 0 0 0
9455 0 0 0
9637 0 0 0
9437 0 0 0
9576 0 0 0
9559 0 0 0
9340 0 0 0
9458 0 0 0
9691 0 0 0
9507 0 0 0
9483 0 0 0
9692 0 0 0
9517 0 0 0
9531 0 0 0
9573 0 0 0
9466 0 0 0
9484 0 0 0
9472 0 0 0
9383 0 0 0
9333 0 0 0
9431 0 0 0
9452 0 0 0
9531 0 0 0
9569 0 0 0
9610 0 0 0
9373 0 0 0
9589 0 0 0
9408 0 0 0
9434 0 0 0
9619 0 0 0
9575 0 0 0
9410 0 0 0
9666 0 0 0
9565 0 0 0
9644 0 0 0
9611 0 0 0
9413 0 0 0
9470 0 0 0
9528 0 0 0
9353 0 0 0
9407 0 0 0
9636 0 0 0
9731 0 0 0
9637 0 0 0
9591 0 0 0
9492 0 0 0
9500 0 0 0
9547 0 0 0
9493 0 0 0
9572 0 0 0
9541 0 0 0
9721 0 0 0
9462 0 0 0
9622 0 0 0
9671 0 0 0
9634 0 0 0
9592 0 0 0
9589 0 0 0
9327 0 0 0
9569 0 0 0
9578 0 0 0
9398 0 0 0
9471 0 0 0
9551 0 0 0
9624 0 0 0
9613 0 0 0
9586 0 0 0
9630 0 0 0
9683 0 0 0
9531 0 0 0
9492 0 0 0
9658 0 0 0
9482 0 0 0
9465 0 0 0
9513 0 0 0
9548 0 0 0
9631 0 0 0
9780 0 0 0
9607 0 0 0
9668 0 0 0
9674 0 0 0
9356 0 0 0
9504 0 0 0
9575 0 0 0
9470 0 0 0
9453 0 0 0
9518 0 0 0
9469 0 0 0
9504 0 0 0
9456 0 0 0
9613 0 0 0
9563 0 0 0
9510 0 0 0
9536 0 0 0
9595 0 0 0
9712 0 0 0
9394 0 0 0
9633 0 0 0
9562 0 0 0
9539 0 0 0
9584 0 0 0
9574 0 0 0
9642 0 0 0
9646 0 0 0
9883 0 0 0
9657 0 0 0
9549 0 0 0
9725 0 0 0
9533 0 0 0
9447 0 0 0
9664 0 0 0
9499 0 0 0
9538 0 0 0
9581 0 0 0
#--eof--eof--eof--eof--eof--eof--eof--eof--eof--eof--eof--eof--eof--eof--eof--#
